# Supplementary material for: A multifactorial approach of nutritional, intellectual, brain development, cardiovascular risk, socio-economic, demographic and educational variables affecting the scholastic achievement in Chilean students: An eight- year follow-up study
Source: PLoS One. 2019 Feb 20;14(2):e0212279. doi: 10.1371/journal.pone.0212279 (PMC6382269; doi:10.1371/journal.pone.0212279)
Supplement: S1 Dataset — This database includes the variables considered in this study (Excel). (ZIP) [file pone.0212279.s001.zip]

Archive with 1 entries (1 files):
- Data set  Total.xlsx
