# Supplementary material for: A multifactorial approach of nutritional, intellectual, brain development, cardiovascular risk, socio-economic, demographic and educational variables affecting the scholastic achievement in Chilean students: An eight- year follow-up study
Source: PLoS One. 2019 Feb 20;14(2):e0212279. doi: 10.1371/journal.pone.0212279 (PMC6382269; doi:10.1371/journal.pone.0212279)
Supplement: S1 Dataset — This database includes the variables considered in this study (Excel). (ZIP) [file pone.0212279.s001.zip › Data set Total.xlsx]

## Sheet: Hoja1
IDEN	RBD	RENDICOL	RENMINED	TICO	COMUCOL	CASA	COMUAL	sexo	Curso	JORNADA	ESCOLMA	ESCOLPA	OCUPA	OCUPMA	JEFEHOG	ESCOLJH	OCUPJH	NUMHER	LUGHER	NUMPER	DORMI	CAMAS	VIVECON	PREVI	CALVIV	TENVIV	ELIMEX	ABASTAG	BASURA	PISO	LUZ	COCINA	GAS	TERRE	MATRI	SISALUD	escolj	BIENES	PUNBIEN	VIVIENDA	PUNVIV	graffar	nse	sepul	nseso	edad30	edan1	peso1	talla1
1	9.298	3	3	1	1	1	1	1	5	3	10	8		7	6	12	4	2	2	14	4	6	5	0	4	1	1	1	4	3	2	1	2	1	8	10	3	3	5	12	3	10	4	4	2	11.326	11.4466	31.2	138.8
2	9.298	3	3	1	1	1	1	1	5	3	12	8	4	4	1	8	4	3	3	5	4	4	2	1	1	1	1	1	3	2	2	2	2	1	6	10	4	3	5	9	2	10	4	4	2	10.6055	10.726	51.3	150.5
3	9.298	3	3	1	1	1	1	2	5	3	6	12	4	7	1	12	4	10	11	13	3	9	2	0	3	2	1	1	3	3	2	2	2	1	1	10	3	7	3	10	2	9	3	4	2	11.2274	11.3479	47.4	146.1
4	9.298	3	3	1	1	1	1	1	5	3	4	12	4	4	2	4	4	4	5	6	3	5	2	0	3	1	1	1	4	3	2	2	2	1	1	10	5	11	2	8	2	11	4	4	1	10.6822	10.8027	37.1	139.3
5	9.298	3	3	1	1	1	1	2	5	3	9			4	6	8	4	4	3	7	4	6	6	0	3	2	1	1	3	3	2	2	2	2	2	1	4	10	2	9	2	10	4	4	2	11.1836	11.3041	39	148.7
6	9.298	3	3	1	1	1	1	2	5	3		12	4	4	1	12	4	1	1	4	2	3	2	1	3	1	1	1	1	3	2	2	2	1	6	10	3	7	3	9	2	9	3	4	2	10.7534	10.874	35.9	144.4
7	9.298	3	3	1	1	1	1	1	5	3	12	12	4	4	1	12	4	2		4	2	3	2	2	3	1	1	1	3	2	2	2	2	1	1	5	3	0	6	12	3	10	4	4	2	11.0219	11.1425	55.9	146.4
8	9.298	3	3	1	1	1	1	2	5	3	6	12	4	4	1	6	4	0	0	5	2	4	2	3	3	1	1	1	3	3	2	2	2	1	6	5	5	6	4	10	2	11	4	4	1	10.8822	11.0027	35.3	145.7
9	9.298	3	3	1	1	1	1	2	5	3	10	12	3	4	6	12	4	2	2	5	3	4	7	0	4	1	1	1	3	3	2	2	2	1	1	5	3	7	3	10	2	9	3	4	2	10.5863	10.7068	37.1	132.8
10	9.298	3	3	1	1	1	12	2	5	3	8	8	4	7	1	8	4	0	0	5	2	2	8	3	3	1	1	1	3	3	2	2	2	1	6	9	4	1	5	11	3	11	4	4	2	10.3699	10.4904	32	129.5
11	9.298	3	3	1	1	2	1	2	5	3	7	7	4	4	1	7	4	2	3	8			9	3	3	1	1	1	4	3	2	2	2	1	1	10	5	0	6	12	3	12	4	4	1	10.3753	10.4959	54.6	150.3
12	9.298	3	3	1	1	1	1	2	5	3		12	4	4	1	12	4	2	2	10	5	8	10	0	3	6	1	1	3	3	2	2	2	1	1	10	3	4	4	15	3	10	4	4	2	10.1781	10.2986	35.2	137
13	9.298	3	3	1	1	1	14	1	5	3	12	8	3	4	1	8	3	2	4	7	3	5	11	3	3	6	1	1	4	3	2	2	2	1	4	10	4	3	5	16	4	11	4	3	3	12.2384	12.3589	65	155
14	9.298	3	3	1	1	1	1	1	5	3	12	8	4	3	2	12	3	8	6	2	2	3	12	3	3	1	1	1	4	3	2	2	2	1	4	10	3	3	5	11	3	9	3	3	3	11.9178	12.0712	79.4	154.7
15	9.298	3	3	1	1	1	1	1	5	3	12	17	3	4	2	12	4	2	3	5	3	3	4	3	3	1	1	1	4	2	2	2	2	1	2	10	3	7	3	9	2	9	3	4	2	12.1342	12.2548	30.9	132.2
16	9.298	3	3	1	1	1	1	2	5	3	8	3	4	4	1	12	3	3	2	6	2	4	13	0	3	1	1	1	3	2	2	2	2	1	0	10	3	6	4	10	2	8	3	3	3	10.7068	10.8274	45.3	153.1
17	9.298	3	3	1	1	1	1	2	5	3	8	12	3	4	2	8	4	2	3	5	4	4	2	0	3	2	1	1	4	3	2	2	2	1	1	10	4	3	5	12	3	11	4	4	2	11.1671	11.2877	48.1	150.1
18	9.298	3	3	1	1	1	12	2	5	3	12	12		4	2	12	4	1	1	4	2	3	14	3	3	1	1	1	4	3	2	2	2	1	8	2	3	1	5	11	3	10	4	4	2	10.3808	10.5014	46.4	146.7
19	9.298	3	3	1	1	1	12	2	5	3	8	15	3	7	1	15	3	2	2	5	3	3	2	3	3	2	1	1	3	3	2	2	2	1	6	1	2	7	3	10	2	7	3	3	4	10.7315	10.8521	36	141.7
20	9.298	3	3	1	1	1	12	1	1	3	8	4	4	7	1	4	4	1	2	4	3	4	2	1	3	1	1	1	4	3	2	2	2	1	6	10	5	2	5	11	3	12	4	4	1	14.2027	14.3562	40.8	157.1
21	9.298	3	3	1	1	1	12	1	1	3	13			4	2	13	4	2	3	4	3	3	4	3	3	1	1	1	4	3	2	2	2	1	8	2	3	5	4	10	2	9	3	4	2	14.4986	14.6521	85.1	162.9
22	9.298	3	3	1	1	1	1	1	1	3	10	10	4	7	2	10	4	5	5	5	3	6	2	1	3	1	1	1	4	3	2	2	2	1	1	10	4	9	3	9	2	10	4	4	2	15.0767	15.2329	59.5	163.6
23	9.298	3	3	1	1	1	12	1	1	3	12	12	4	4	5	8	4	1	1	5	3	4	15	1	3	1	1	1	3	3	2	2	2	1	4	10	4	1	5	11	3	11	4	4	2	15.8466	16	54.6	168.5
24	9.298	3	3	1	1	2	1	1	1	3	8	8	4	4	2	8	4	1	1	4	2	3	2	1	3	1	1	1	3	3	2	2	2	1	6	1	4	3	5	11	3	11	4	4	2	15.1836	15.337	56.5	166.1
25	9.298	3	3	1	1	1	12	2	1	3	15	12	4	3	1	12	4	1	1	4	2	4	2	3	3	1	1	1	4	2	2	2	2	1	4	3	3	8	3	9	2	9	3	4	2	15.6521	15.8055	53.6	156.5
26	9.298	3	3	1	1	1	1	2	1	3	12	12	4	4	1	12	4	2	2	5	5	3	12	1	3	1	1	1	3	3	2	2	2	1	6	5	3	7	3	9	2	9	3	4	2	14.137	14.2904	47.3	144.3
27	9.298	3	3	1	1	1	1	1	1	3	7	17	3	7	1	17	3	2	1	5	3	4	2	0	3	2	1	1	3	2	2	2	2	1	6	1	1	7	3	10	2	6	2	3	4	15.4795	15.6329	57	168.3
28	9.337	1	2	2	1	1	1	2	5	1	8	12	4	4	1	12	4	4	1	3	2	2	1	1	3	1	1	1	3	3	2	2	2	1	1	10	3	12	2	8	2	9	3	4	2	10.5671	10.663	76.9	161.6
29	9.337	1	2	2	1	1	1	1	5	1	13	12	4	4	1	12	4	1	2	9	1	6	7	1	3	2	1	1	4	3	2	1	2	2	1	2	3	6	4	11	3	10	4	4	2	11.6219	11.7178	50.4	153.1
30	9.337	1	2	2	1	1	12	1	5	1	12	8	4	4	1	8	4	1	1	4	3	5	1	0	3	1	1	1	4	3	2	2	2	1	1	7	4	8	3	9	2	10	4	4	2	10.9918	11.0877	41.8	146.5
31	9.337	1	2	2	1	1	12	1	5	1	16	12	3	3	2	16	3	2	1	5	3	3	14	1	3	2	1	1	4	3	2	2	2	1	4	5	2	5	4	11	3	8	3	3	4	10.7616	10.8575	42.8	138.3
32	9.337	1	2	2	1	1	1	2	5	1	8	12	4	7	6	12	4	1	1	5	3	4	16	1	3	1	1	1	3	2	1	1	2	1	2	9	3	11	2	8	2	9	3	4	2	10.2082	10.3041	47	142
33	9.337	1	2	2	1	2	12	2	5	1	12	12	4	3	2	12	3	1	1	3	3	3	4	0	3	1	1	1	4	3	2	2	2	1	5	3	3	0	6	12	3	9	3	3	3	10.6027	10.6986	49.3	145.1
34	9.337	1	2	2	1	1	12	2	5	1	10	8	3	3	1	8	3	2	3	5	4	4	2	0	3	1	1	1	3	3	2	2	2	1	1	5	4	1	5	11	3	10	4	3	3	10.2219	10.3507	43.9	144.4
35	9.337	1	2	2	1	1	12	2	5	1	12			4	6	12	3	1	1	7	4	6	17	1	3	6	1	1	3	3	2	2	2	1	2	5	3	15	1	12	3	9	3	3	3	10.4	10.4959	36.6	143.2
36	9.337	1	2	2	1	2	12	2	5	1	12	12	3	4	1	12	3	1	1	4	3	3	2	0	3	1	1	1	4	3	2	2	2	1	1	7	3	5	4	10	2	8	3	3	3	10.0932
37	9.337	1	2	2	1	1	1	2	5	1	12	8	3	7	1	8	3	3	4	5	4	4	2	1	3	1	1	1	4	3	2	2	2	1	1	7	4	4	4	10	2	9	3	3	3	10.8027	10.8986	62	154.6
38	9.337	1	2	2	1	1	1	2	5	1	9	12	3	4	1	12	3	2	2	5	3	4	2	4	3	1	1	1	4	3	2	2	2	1	1	6	3	11	2	8	2	8	3	3	3	10.8575	10.9534	48.5	139
39	9.337	1	2	2	1	1	12	2	5	1	12	12	4	4	1	12	4	2	3	5	3	4	2	1	3	1	1	1	4	3	2	1	2	1	6	10	3	13	1	7	2	9	3	4	2	10.2	10.2959	26.6	128
40	9.337	1	2	2	1	1	1	1	5	1	12	12	4	7	2	12	6	12	4	6	3	4	12	1	3	1	1	1	4	3	2	2	2	2	4	1	3	15	1	7	2	11	4	5	2	11.1534	11.2493	46.3	137.6
41	9.337	1	2	2	1	1	12	1	5	1	14	12	3	4	1	12	3	2	2	4	3	3	2	0	3	1	1	1	3	3	2	2	2	1	6	1	3	10	2	8	2	8	3	3	3	10.3945	10.4904	41.6	141.9
42	9.337	1	2	2	1	1	1	1	5	1	12				2	12	4	3	4	5	2	2	12	1	6	2	1	1	1	3	2	2	2	1	1	10	3	0	6	16	4	11	4	4	2	10.6411	10.737	52.2	153.8
43	9.337	1	2	2	1	1	1	1	5	1	12	12	4	4	1	12	4	2	3	5	3	4	2	1	4	2	1	1	3	2	2	1	2	1	1	10	3	9	3	11	3	10	4	4	2	11.4877	11.5836	43.3	141.2
44	9.337	1	2	2	1	1	12	2	5	1	12	15	3		1	15	3	0	0	2	2	3	1	0	3	2	1	1	3	3	2	2	2	1	6	1	2	1	5	12	3	8	3	3	4	10.7096	10.8055	39.3	139.8
45	9.337	1	2	2	1	1	1	1	5	1	10	11	4	7	2	11	4	2	1	5		3	18	1	3	2	1	1	3	2	2	2	2	1	1	5	4	1	5	12	3	11	4	4	2	10.3479
46	9.337	1	2	2	1	1	12	1	5	1	12	17	3	3	2	12	3	3	3	6	5	5	14	4	3	1	1	1	4	3	2	2	2	1	1	10	3	13	1	7	2	8	3	3	3	10.7507	10.8466	34.5	138.2
47	9.337	1	2	2	1	2	1	1	5	1	12	8	4	7	1	8	4	1	1	5	3	4	18	0	3	2	1	1	4	3	2	2	2	1	1	1	4	8	3	10	2	10	4	4	2	10.6822	10.7781	36.4	135.5
48	9.337	1	2	2	1	2	1	1	5	1	14	12	3	7	1	12	3	2	1	6	2	3	7	0	3	1	1	1	3	3	2	2	2	2	1	6	3	12	2	8	2	8	3	3	3	11.0411	11.1699	40.7	149
49	9.337	1	2	2	1	1	1	1	5	1	13	12	4	4	1	12	4	2	3	6	2	2	7	1	3	6	1	1	3	3	2	2	2	1	1	2	3	3	5	16	4	11	4	4	2	11.1178	11.2137	45.6	140
50	9.337	1	2	2	1	1	1	1	5	1	12	4	4	7	1	4	4	2	3	7	3	5	2	1	3	1	1	1	3	3	2	1	2	2	1	10	5	3	5	11	3	12	4	4	1	11.0274	11.1233	45.3	143.7
51	9.337	1	2	2	1	1	1	1	5	1	12	10	4	7	1	12	4	2	2	5	3	3	2	1	3	1	1	1	4	3	2	1	2	1	1	5	3	12	2	8	2	9	3	4	2	10.8849
52	9.337	1	2	2	2	2	1	2	5	1	12	17		3	2	12	3	1	1	3	3	3	3	3	3	1	1	1	4	3	2	2	2	1	4	5	3	8	3	9	2	8	3	3	3	10.926	11.0219	49.7	152
53	9.337	1	2	2	1	1	12	1	5	1	12	12	3	7	1	12	3	6	6	8	4	7	2	1	2	1	1	1	4	3	2	2	2	1	1	10	3	12	2	7	2	8	3	3	3	10.4192	10.5151	31.7	137.2
54	9.337	1	2	2	1	1	12	1	5	1	11	11	4	4	1	11	4	2	2	5	2	2	2	0	3	1	1	1	3	3	2	2	2	2	1	5	4	12	2	8	2	10	4	4	2	10.8795	10.9753	36.8	140
55	24.954	2	2	2	2	1	3	1	5	2	13	14		4	2	13	4	1	1	3	6	3	4	0	3		1	1	3	3	2	1	2	1	4	1	3	3	5		1	8	3	4	2	11.1041	11.2411	45.8	148
56	24.954	2	2	2	2	2	3	2	5	2	13	13	4	7	1	13	4	1	2	3	3	3	1	0	3	1	1	1	4	3	1	2	2	2	6	5	3	5	4	10	2	9	3	4	2	10.2603	10.3973	50.3	140.3
57	24.954	2	2	2	2	1	3	2	5	2	16	17	3	3	1	17	3	4	2	6	3	4	2	2	4	1	1	1	4	3	2	2	2	1	1	5	1	12	2	9	2	6	2	3	4	10.7425	10.8795	61.6	152.7
58	24.954	2	2	2	2	1	3	1	5	2	12	8	4	4	2	12	4	2	2	8	6	7	19	1	5	1	1	1	4	2	2	2	2	2	4	5	3	9	3	11	3	10	4	4	2	10.5096	10.6466	38.8	148.5
59	24.954	2	2	2	2	1	3	1	5	2	15	13	4	3	2	15	3	0	0	4	6	3	20	0	3	1	1	1	3	3	2	2	2	2	2	2	2	8	3	9	2	7	3	3	4	9.99452	10.1315	41.2	142.1
60	24.954	2	2	2	2	1	3	2	5	2	15	14	3		1	14	3	1	2	5	4	4	7	0	5	1	1	1	3	3	2	1	2	1	1	2	2	12	2	10	2	7	3	3	3	10.863	11	40.8	139.2
61	24.954	2	2	2	2	1	3	1	5	2	10	12	3	3	1	12	3	2	3	7	4	7	7	3	4	1	1	1	4	3	2	2	2	1	1	2	3	6	4	11	3	9	3	3	3	10.3397	10.4767	37.1	138.1
62	24.954	2	2	2	2	1	3	1	5	2	12	11	4	4	5	12	4	1	2	7	3	4	21	0	4	1	1	1	4	3	2	2	2	1	5	2	3	5	4	11	3	10	4	4	2	10.7753	10.9123	50.7	144.9
63	24.954	2	2	2	2	2	3	1	5	2	15	19		3	2	15	3	1	1	5	3	3	22	0	3	6	1	1	4	3	2	2	2	2	5	5	2	6	4	15	3	8	3	3	4	11.0055	11.1425	50.6	150.4
64	24.954	2	2	2	2	1	3	1	5	2	17	12	3	3	2	17	3	2	1	5	2	4	2	2	3	2	1	1	4	3	2	2	2	1	2	5	1	10	2	9	2	6	2	3	4	10.9014	11.0384	35.2	142.9
65	24.954	2	2	2	2	1	3	1	5	2	13			3	2	13	3	0	0	4	9	3	23	0	3	1	1	1	3	3	2	2	2	2	2	5	3	11	2	8	2	8	3	3	3	10.8521	10.989	51.4	140
66	24.954	2	2	2	2	1	3	2	5	2	12	12	3	3	2	12	3	0	0	5	2	2	23	0	3	1	1	1	3	3	2	2	2	1	2	5	3	6	4	10	2	8	3	3	3	10.5205	10.6575	40.8	139.4
67	24.954	2	2	2	2	1	3	2	5	2	10	8	4	7	1	8	4	3	2	5	4	4	2	3	3	1	1	1	3	3	2	2	2	1	6	2	4	8	3	9	2	10	4	4	2	10.6767	10.8137	38.8	146.7
68	24.954	2	2	2	2	2	3	2	5	2	9	12	3	3	2	9	3	0	0	7	3	3	23	0	3	1	1	1	4	3	2	2	2	1	4	5	4	0	6	12	3	10	4	3	3	10.8055	10.9425	40	146.6
69	24.954	2	2	2	2	1	3	2	5	2	12	12	4	4	2	12	4	1	1	6	3	5	11	0	3	6	1	1	3	3	2	2	2	1	6	4	3	10	2	13	3	10	4	4	2	10.8247	10.9616	47.9	143.5
70	24.954	2	2	2	2	1	3	1	5	2	17	8	3	4	1	8	4	4		6	5	5	2	0	3	1	1	1	3	3	2	2	2	1	1	7	4	9	3	9	2	10	4	4	2	10.4192	10.5562	46.1	145.1
71	24.954	2	2	2	2	1	3	2	5	2	17	15	3	3	1	15	3	3	3	5	4	4	2	3	3	2	1	1	4	3	2	2	2	1	1	4	2	9	3	10	2	7	3	3	4	10.3534	10.4904	30.9	133.1
72	24.954	2	2	2	2	1	3	1	5	2	13	14	3	7	1	14	3	1	2	6	3	4	7	1	3	1	1	1	4	3	2	2	2	2	1	9	2	0	6	12	3	8	3	3	3	10.6384	10.7753	59.8	142.3
73	24.954	2	2	2	2	2	3	2	5	2	13	12	4	4	1	12	4	1	1	4	3	3	2	3	3	2	1	1	4	3	2	2	2	1	6	7	3	1	5	12	3	10	4	4	2	10.1452	10.2822	29.9	136.5
74	24.954	2	2	2	2	1	3	2	5	2	12	13	4	4	1	13	4	1	1	5	4	4	7	1	3	1	1	1	4	3	2	2	2	1	1	3	3	3	5	11	3	10	4	4	2	10.6575	10.7945	49.8	146.1
75	24.954	2	2	2	2	1	3	2	5	2	6	7	4	4	2	6	6	8	1	4	3	3	12	3	3	2	1	1	4	3	2	1	2	1	8	1	5	6	4	11	3	14	5	5	1	11.1671	11.3041	34.5	144.1
76	24.954	2	2	2	2	2	3	2	5	2	12	6	4		1	6	4	2		5	3	4	24	2	3	1	1	1	4	3	2	2	2	1	7		5	11	2	8	2	11	4	4	1	11.2137	11.3507	46.4	138.4
77	24.954	2	2	2	2	1	3	1	5	2	13	15	3	7	1	15	3	1	1	4	3	3	2	0	3	1	1	1	4	3	2	2	2	1	1	7	2	12	2	8	2	7	3	3	4	10.2959	10.4329	57.1	147.1
78	24.954	2	2	2	2	1	3	2	5	2	9	8	4	4	2	9	4	1	2	5	3	5	25	2	3	2	1	1	4	3	2	2	2	1	6	7	4	0	6	13	3	11	4	4	2	10.611	10.7479	42	151.1
79	24.954	2	2	2	2	1	3	1	5	2	13	14	3	7	1	14	3	0	0	3	3	3	1	3	3	1	1	1	4	3	2	2	2	1	1	4	2	3	5	11	3	8	3	3	3	10.6658	10.8027	49.5	144.2
80	24.954	2	2	2	2	1	3	1	5	2	17	17	2	7	1	17	2	1	1	4	3	4	2	4	3	1	1	1	4	3	2	2	2	2	1	7	1	12	2	8	2	5	2	2	5	10.2329	10.3699	51.4	142.8
81	24.954	2	2	2	2	1	3	2	5	2	12	12		4	6	12	4	1	2	5	4	5	41	0	3	1	1	1	3	3	2	2	2	1	4	5	3	3	5	11	3	10	4	4	2	10.3041	10.4411	53.7	146.3
82	24.954	2	2	2	2	1	3	1	5	2	12	12	3	7	1	12	3	2	2	5	2	3	2	0	3	6	1	1	3	2	2	1	2	1	1	5	3	7	3	14	3	9	3	3	3	10.6164	10.7534	32.6	129.5
83	24.954	2	2	2	2	2	2	1	5	2	13	11	4	4	1	11	4	1	1	4	3	3	2	1	3	2	1	1	4	3	2	1	2	1	6	3	4	4	4	11	3	11	4	4	2	11.0521	11.189	51.1	147.4
84	24.954	2	2	2	2	1	3	2	5	2	13	12	3	3	1	12	3	0	0	5	4	4	8	0	3	1	1	1	4	3	1	2	2	1	5	7	3	10	2	8	2	8	3	3	3	10.3562	10.4932	35.2	138
85	24.954	2	2	2	2	1	3	2	5	2	17	17	2	3	1	17	2	2	1	5	3	4	2	3	2	1	1	1	4	3	2	2	2	2	1	7	1	7	3	8	2	5	2	2	5	10.6247	10.7616	47.4	147.6
86	24.954	2	2	2	2	1	3	1	5	2	12		4	3	2	12	3	2	1	3	2	2	12	3	3	1	1	1	4	3	2	2	2	2	4	5	3	2	5	11	3	9	3	3	3	10.7014	10.8877	36.8	136.8
87	24.954	2	2	2	2	1	3	2	5	2	12	5	4	4	2	12	4	2	2	4	3	5	4	1	3	1	1	1	3	3	2	1	2	1	5	5	3	3	5	11	3	10	4	4	2	10.989	11.126	59.4	149.4
88	24.954	2	2	2	2	1	3	2	5	2	13	16	3	7	1	16	3	1	2	4	3	3	2	3	4	1	1	1	4	3	2	1	2	2	0	4	2	5	4	11	3	8	3	3	4	10.3123
89	24.954	2	2	2	2	1	3	2	5	2	12	12	3	4	1	12	3	5	6	9	4	6	26	3	3	1	1	1	4	3	2	2	2	1	1	10	3	15	1	7	2	8	3	3	3	10.9123	11.0493	40.4	141
90	9.91	2	2	2	2	1	3	2	1	3	11	12	4	4	1	12	4	5	5	3	3	3	27	2	3	2	1	1	4	3	2	2	2	1	6	7	3	8	3	10	2	9	3	4	2	15.5562	15.8027	64.2	156.1
91	9.91	2	2	2	2	1	3	2	1	3	13	12	4	4	1	12	4	2	2	7	3	5	18	0	3	2	1	1	4	3	2	2	2	2	1	7	3	10	2	9	2	9	3	4	2	15.2877	15.5342	58.3	146.2
92	9.91	2	2	2	2	1	3	2	1	3	13	13	3	3	1	13	3	1	1	4	2	3	2	3	3	1	1	1	4	3	2	2	2	2	1	3	3	9	3	9	2	8	3	3	3	14.3753	14.6219	68.1	159
93	9.91	2	2	2	2	1	3	2	1	3	12	12	3	3	2	12	3	3	3	7	3	6	28	0	3	2	1	1	3	3	2	2	2	1	4	10	3	11	2	9	2	8	3	3	3	15.1562	15.4027	45	147
94	9.91	2	2	2	2	1	3	2	1	3		12	4	4	1	12	4	3	1	5	2	4	2	0	3	2	1	1	4	3	2	2	2	1	1	10	3	1	5	12	3	10	4	4	2	15.3945	15.6411	49	149
95	9.91	2	2	2	2	1	15	1	1	3	13	13	3	7	1	13	3	2	2	5	6	7	2	3	3	1	1	1	3	3	2	2	2	1	1	10	3	15	1	7	2	8	3	3	3	15.3562	15.6027	74.4	170
96	9.91	2	2	2	2	1	3	1	1	3	16	12	4	3	2	16	3	1	2	2	3	3	12	3	4	1	1	1	4	2	2	2	2	1	4	9	2	8	3	10	2	7	3	3	4	14.4055	14.6521	55.4	171.3
97	9.91	2	2	2	2	1	3	1	1	3	13	13	4	4	1	13	4	1	1	4	3	3	24	3	3	1	1	1	4	2	2	2	2	1	1	5	3	15	1	7	2	9	3	4	2	15.1589	15.4055	53.2	169.7
98	9.91	2	2	2	2	2	3	1	1	3	12	10	4	4	1	10	4	1	2	5	3	4	24	2	3	1	1	1	4	3	2	2	2	2	1	2	4	15	1	7	2	10	4	4	2	15.7808	16.0274	107.6	169.1
99	9.91	2	2	2	2	1	3	2	1	3	12	16	3	3	1	16	3	2	2	5	3	4	7	2	2	1	1	1	4	3	2	2	2	1	1	7	2	11	2	7	2	7	3	3	4	14.2329	14.4795	52.5	158.8
100	9.91	2	2	2	2	1	3	2	5	1	12	12	4	7	2	12	6	1	2	4	4	5	17	1	3	1	1	1	3	2	2	2	2	1	5	9	3	4	4	10	2	11	4	5	2	11.2356	11.6932	52	153.4
101	9.91	2	2	2	2	2	2	2	5	1	13	9	4	4	1	9	4	1	1	4	3	3	2	0	4	2	1	1	3	3	2	2	2	1	1	1	4	3	5	13	3	11	4	4	2	10.8301	11.0767	42.4	153
102	9.91	2	2	2	2	1	3	1	5	1	12	12	4	4	1	12	4	1	1	4	3	3	2	1	3	1	1	1	4	3	2	2	2	1	1	10	3	3	5	11	3	10	4	4	2	10.4904	10.737	45.1	153.2
103	9.91	2	2	2	2	1	3	2	5	1	17	17		3	1	17	3	2	2	6	3	5	7	0	3	1	1	1	3	3	2	2	2	1	1	5	1	9	3	9	2	6	2	3	4	11.0055	11.2521	34.4	140.7
104	9.91	2	2	2	2	1	3	1	5	1	12	12	3	3	2	12	3	4	4	7	3	6	28	0	3	2	1	1	3	3	2	2	2	1	4	10	3	11	2	9	2	8	3	3	3	11.0274	11.274	28.7	133.8
105	9.91	2	2	2	2	1	2	1	5	1	12	12	3	3	6	17	3	0	0	4	3	4	6	0	3	1	1	1	3	3	2	2	2	1	2	10	1	12	2	8	2	6	2	3	4	11.4932	11.7397	33.7	150.5
106	9.91	2	2	2	2	2	9	1	5	1	10	10	4	4	2	10	4	0	0	3	3	2	29	0	3	6	1	1	3	3	2	2	2	1	4	10	4	9	3	14	3	11	4	4	2	10.2959	10.5425	33	137.8
107	9.91	2	2	2	2	1	3	1	5	1	11	13	4	4	1	13	4	1	1	6	2	2	18	0	4	2	1	1	3	3	2	2	2	1	2	5	3	15	1	9	2	9	3	4	2	11.4932	11.7397	32.8	143.5
108	9.91	2	2	2	2	1	3	2	5	1	12	17	2	4	1	17	2	1	1	3	4	3	20	0	3	1	1	1	4	3	2	2	2	1	4	5	1	8	3	9	2	5	2	2	5	10.5096
109	9.91	2	2	2	2	1	3	2	5	1	12	12	3	4	2	12	4	5	5	3	2	4	4	0	3	1	1	1	4	3	2	2	2	2	5	1	3	0	6	12	3	10	4	4	2	10.4274
110	9.91	2	2	2	2	1	3	2	5	1	12	12	3	7	1	12	3	3	1	5	3	4	2	2	5	1	1	1	4	3	2	1	2	1	1	10	3	9	3	11	3	9	3	3	3	10.1726	10.4192	41.1	135
111	9.91	2	2	2	2	1	3	2	5	1	13	18	3	4	6	13	3	1	2	5	3	4	17	1	4	1	1	1	4	3	2	2	2	1	2	5	3	3	5	12	3	9	3	3	3	10.9096	11.1562	59.4	135
112	9.91	2	2	2	2	1	3	2	5	1	9	12	4	4	1	12	4	3	4	7	4	5	8	1	3	1	1	1	3	3	2	1	2	1	1	10	3	11	2	8	2	9	3	4	2	10.6493	10.8959	40.6	144.6
113	9.91	2	2	2	2	1	3	1	5	1		12	3	3	1	12	3	1	1	4	3	5	2	0	3	1	1	1	3	3	2	2	2	1	1	10	3	11	2	8	2	8	3	3	3	10.8493	11.3068	62.1	159.4
114	9.91	2	2	2	2	1	3	1	5	1		12	3	3	1	12	3	1	1	13	4	7	10	2	3	1	1	1	3	3	2	2	2	1	1	10	3	6	4	10	2	8	3	3	3	10.9753	11.2219	44.1	149.4
115	9.91	2	2	2	2	1	3	1	5	1	12	12		3	2	12	3	0	0	4	2	3	23	0	3	1	1	1	4	3	2	2	2	1	8	5	3	7	3	9	2	8	3	3	3	10.1315	10.3781	51.9	154.3
116	9.91	2	2	2	2	1	3	1	5	1	15	13			6	12	3	1	1	6	5	5	17	0	3	1	1	1	4	3	2	2	2	1	2	10	3	8	3	9	2	8	3	3	3	10.8219	11.0685	43	143.3
117	9.91	2	2	2	2	1	3	1	5	1				4	6	12	4	0	0	4	5	5	23	2	3	1	1	1	3	3	2	2	2	2	0	10	3	10	2	8	2	9	3	4	2	11.0548	11.3014	45.4	139.6
118	9.91	2	2	2	2	1	3	1	5	1	12	10	3	7	2	12	6	1	2	3	3	3	2	1	4	4	1	1	3	3	2	2	2	1	2	10	3	7	3	13	3	12	4	5	2	10.2466	10.7041	52.3	140.1
119	9.91	2	2	2	2	1	3	2	5	1	14	12	4	7	1	12	4	1	1	4	2	3	2	3	4	1	1	1	3	3	2	2	2	2	6	2	3	1	5	12	3	10	4	4	2	10.0137	10.2603	54.3	147.2
120	9.91	2	2	2	2	1	3	1	5	1	13	13	3	3	1	13	3	1	1	4	3	3	7	3	2	2	1	1	3	3	2	2	2	1	1	5	3	9	3	9	2	8	3	3	3	10.0219	10.2685	53.6	137
121	9.865	3	3	1	3	1	2	2	5	3	7	10	4	7	1	10	4	2	2	5	3	4	2	1	4	2	1	1	3	3	2	1	2	1	1	1	4	10	2	10	2	10	4	4	2	10.789	10.9973	34.2	137.7
122	9.865	3	3	1	3	2	2	2	5	3	11	10	4	7	1	10	4	1	2	4	2	3	2	4	3	2	1	1	4	3	2	1	2	1	6	4	4	0	6	13	3	11	4	4	2	11.6658	11.874	63.7	156.2
123	9.865	3	3	1	3	1	2	1	5	3	8		6	4	2	8	4	3	4	8	3	4	13	3	4	1	1	1	3	3	2	2	2	1	0	10	4	0	6	13	3	11	4	4	2	11.9863	12.1945	49.2	154.4
124	9.865	3	3	1	3	1	2	2	5	3	10		4	4	21	4	4	1	1	6	4	4	21	0	4	1	1	1	3	3	2	1	2	1	9	4	5	0	6	13	3	12	4	4	1	11.0493	11.2575	36.7	148
125	9.865	3	3	1	3	1	3	1	5	3	13	16	4	7	1	16	4	0	0	3	2	2	1	3	4	2	1	1	4	3	2	2	2	1	1	3	2	0	6	14	3	9	3	4	3	10.4055	10.6137	25.5	124.2
126	9.865	3	3	1	3	1	2	2	5	3	9	12	4	7	1	12	4	3	1	9	7		11	0	4	1	1	1	4	3	2	2	2	1	1	4	3	3	5	12	3	10	4	4	2	18.2603	18.4685	65.2	157.6
127	9.865	3	3	1	3	1	2	2	5	3	6	6	4	7	1	6	4	1				2	18	0	6	6	1	1	3	3	2	2	2	1	1	5	5	0	6	20	4	13	5	4	1	12.7671
128	9.865	3	3	1	3	1	2	2	5	3	13	12	4	4	1	12	4	1	2	4	2	4	2	3	4	1	1	1	3	3	2	2	2	1	1	3	3	4	4	11	3	10	4	4	2	10.2	10.4082	33.9	133.7
129	9.865	3	3	1	3	1	2	2	5	3	12	9	4	4	2	12	4	0	0	4	3	4	23	0	4	1	1	1	3	3	2	2	2	1	5	9	3	0	6	13	3	10	4	4	2	10.5233	10.7315	50.8	150.5
130	9.865	3	3	1	3	1	3	2	5	3	8	12	4	4	1	12	4	3	3	5	3	5	2	0	4	2	1	1	3	3	2	2	2	2	2	5	3	7	3	11	3	10	4	4	2	10.5534	10.7616	33	142.5
131	9.865	3	3	1	3	1	3	2	5	3	6	12	4	4	1	12	4	3	1	7	4	5	2	0	4	1	1	1	3	3	2	2	2	1	1	1	3	1	5	12	3	10	4	4	2	10.5589	10.7671	41.8	134.2
132	9.865	3	3	1	3	2	3	2	5	3	11		4	7	3	12	4	0	0	5	3	3	14	0	3	2	1	1	3	3	2	2	2	1	2	1	3	1	5	12	3	10	4	4	2	11.4164	11.6247	60.9	149
133	9.865	3	3	1	3	1	2	2	5	3	12	12	4	4	2	12	4	2		6	4	5	17	3	4	1	1	1	3	3	2	2	2	1	2	5	3	6	4	11	3	10	4	4	2	10.5616	10.7699	38.1	146.2
134	9.865	3	3	1	3	2	3	1	5	3	12		4	4	2	12	4	1	2	3	3	3	4	1	3	1	1	1	3	3	2	2	2	1	2	5	3	0	6	12	3	10	4	4	2	11.1041	11.3123	43.6	143
135	9.865	3	3	1	3	2	3	2	1	3	7	12	4	7	1	12	4	2	2	5	3	4	2	1	3	1	1	1	3	2	2	2	2	1	2	5	3	1	5	11	3	10	4	4	2	16.1205	16.3288	47.4	155.9
136	9.865	3	3	1	3	1	2	1	1	3	7	8	4	7	3	12	4	10	9	12	4	5	18	3	3	1	1	1	3	3	2	2	2	1	1	5	3	10	2	8	2	9	3	4	2	15.5562	15.7644	53.3	163.1
137	9.865	3	3	1	3	1	3	1	1	3	8	12	4	7	1	12	4	1	2	3	2	3	1	3	4	1	1	1	4	3	2	2	2	1	1	4	3	1	5	12	3	10	4	4	2	14.8603	15.0685	68.8	165
138	9.865	3	3	1	3	1	2	2	1	3	11	8	4	4	1	8	4	0	0	8	3	4	30	1	5	1	1	1	4	3	2	2	2	1	2	1	4	1	5	13	3	11	4	4	2	14.4438	14.6521	57.7	146
139	9.865	3	3	1	3	2	2	2	1	3	6	7	4	6	1	7	4	2	3	4	3	3	2	0	3	1	1	1	4	3	2	2	2	1	6	5	5	0	6	12	3	12	4	4	1	16.8247	17.0548	82.6	157
140	9.865	3	3	1	3	1	2	1	1	3	8	12	4	4	1	12	4	2	1	16	6	8	11	3	4	6	1	1	3	2	2	2	2	1	1	5	3	5	4	16	4	11	4	4	2	15.1425	15.3507	49.3	161.5
141	9.865	3	3	1	3	1	2	2	1	3	7	8			5	8	4	2	2	5	2	3	12	1	4	2	1	1	3	2	2	2	2	1	2	1	4	0	6	14	3	11	4	4	2	16.7534	16.9836	49.6	143.3
142	9.865	3	3	1	3	1	2	2	1	3	8			4	2	8	4	4	5	2	1	2	12	1	4	2	1	1	3	3	2	2	2	2	5	5	4	0	6	14	3	11	4	4	2	15.8575	16.0658	40.3	145
143	9.865	3	3	1	3	1	2	2	1	3	12	7	6	7	1	7	6	2	2	5	2	3	2	0	4	1	1	1	3	3	2	2	2	1	1	2	5	8	3	10	2	13	5	5	1	14.7863	14.9945	75.2	160
144	9.865	3	3	1	3	1	2	1	1	3	7	8	4	4	1	8	4	8	1	7	5	7	2	3	4	1	1	1	4	3	2	2	2	1	1	5	4	6	4	11	3	11	4	4	2	16.4411
145	9.298	3	3	1	1	1	1	2	5	3	8			4	2	8	4	0	0				31	0	4	1	1	1	3	2	2	2	2	1	8	1	4	0	6	13	3	11	4	4	2	10.0932	10.2137	41	136.3
146	9.298	3	3	1	1	1	1	2	5	3	12	11	4	4	2	12	4	4	5	8	4	6	32	1	4	2	1	1	3	3	2	1	2	1	4	10	3	7	3	11	3	10	4	4	2	13.011	13.1315	59	146.9
147	9.298	3	3	1	1	1	1	2	5	3	7	6		4	2	7	4	5	6	3	3	4	12	2	4	2	1	1	3	3	2	2	2	2	2	1	5	0	6	14	3	12	4	4	1	10.8877	11.0082	62.7	156
148	9.298	3	3	1	1	1	1	2	5	3	4	3	4	7	1	3	4	2	1	5	3	3	2	0	4	2	1	1	3	3	2	2	2	1	1	10	5	0	6	14	3	12	4	4	1	12.5014	12.6219	37	150.7
149	9.298	3	3	1	1	1	1	1	5	3	16	15	3	5	2	16	5	3	1	5	2	4	33	0	6	2	1	1	3	3	2	2	2	2	2	10	2	8	3	13	3	10	4	5	3	11.7014	11.8219	34.4	141.9
150	9.298	3	3	1	1	2	1	1	5	3	10	11	4	4	1	11	4	1	2	4	2	3	2	0	3	2	1	1	4	3	2	2	2	1	1	5	4	1	5	12	3	11	4	4	2	10.4356	10.5562	45.1	151.6
151	10.569	3	3	1	4	2	4	1	5	3	12	8	4	4	1	8	4	1	2	4	3	4	2	3	3	1	1	1	4	3	2	2	2	1	1	3	4	0	6	12	3	11	4	4	2	10.2959	10.4274	49.8	132.2
152	10.569	3	3	1	4	1	4	1	5	3	8	9	4	7	2	8	6	2	1	10	4	7	17	2	5	1	1	1	3	3	2	1	2	1	1	10	4	8	3	11	3	13	5	5	1	10.3863	10.5178	35.2	127.8
153	10.569	3	3	1	4	1	4	1	5	3	10	13	4	4	1	13	4	2	3	3	3	4	1	1	4	1	1	1	3	2	2	2	2	1	1	1	3	8	3	10	2	9	3	4	2	10.3425	10.474	51.4	142.3
154	10.569	3	3	1	4	1	4	1	5	3		12	4	4	1	12	4	4	1	9	4	6	34	0	4	1	1	1	3	3	2	2	2	1	2	5	3	8	3	10	2	9	3	4	2	10.2137	10.4247	37.8	135
155	10.569	3	3	1	4	1	4	1	5	3	6	2	4	4	1	2	4	4	5	9	2	4	2	0	4	2	1	1	4	3	2	2	2	1	1	1	5	0	6	14	3	12	4	4	1	11.4082	11.5397	49.4	150.3
156	10.569	3	3	1	4	1	4	1	5	3		5	4	4	1	5	4	1	2	3	2	4	35	0	4	2	1	1	3	3	2	2	2	1	3	10	5	0	6	14	3	12	4	4	1	13.3836	13.5151	58.2	146.7
157	10.569	3	3	1	4	1	4	1	5	3	10	12		4	2	10	4	2	2	4	2	4	4	2	3	1	1	1	4	3	2	2	2	1	2	2	4	10	2	8	2	10	4	4	2	12.7808	12.9123	39	142
158	10.569	3	3	1	4	1	4	1	5	3				7	8			3	1	6	2	2	14	3	4	2	1	1	4	2	2	1	2	2	2	5		0	6	14	3		4	4	2	11.6027	12.0027	67.1	147.6
159	10.569	3	3	1	4	1	4	1	5	3	2	11	4	7	1	11	4	2	3	5	2	4	2	3	4	1	1	1	3	3	2	2	2	1	1	1	4	0	6	13	3	11	4	4	2	13.1507	13.2822	61.3	147.4
160	10.569	3	3	1	4	1	4	1	5	3	7	8	4	7	6	8	4	3	2	9	3	4	19	1	4	1	1	1	3	3	2	2	2	1	2	5	4	3	5	12	3	11	4	4	2	10.9288	11.1397	37.7	147.6
161	10.569	3	3	1	4	2	4	2	5	3	4	12	5	5	2	4	5	5	6	8	3	4	4	0	3	1	1	1	3	3	2	2	2	1	2	2	5	0	6	12	3	13	5	5	1	13.3507	13.5616	99.2	165.1
162	10.569	3	3	1	4	1	4	1	5	3	6	8	4	7	1	8	4	1	2	4	1	3	7	0	4	1	1	1	3	3	2	2	2	1	1	1	4	0	6	13	3	11	4	4	2	11.0658	11.1973	52.3	159.1
163	10.569	3	3	1	4	2	4	2	5	3	8	8	4	7	1	8	4	4	2	7	3	6	2	0	3	1	1	1	4	3	2	2	2	1	6	10	4	1	5	11	3	11	4	4	2	11.0137	11.2247	49.6	139.6
164	10.569	3	3	1	4	2	4	2	5	3	5			7	7	12	4	5	4	3	2	3	36	3	3	1	1	1	4	3	2	2	2	1	8	1	3	3	5	11	3	10	4	4	2	11.0603	11.2712	31.4	146.8
165	10.569	3	3	1	4	2	4	1	5	3	12	0	4	7	1	1	4	3	3	7	3	3	2	3	3	1	1	1	3	3	2	2	2	1	6	10	5	0	6	12	3	12	4	4	1	12.6712	12.8027	36	144.2
166	10.569	3	3	1	4	1	4	2	5	3	4	10		4	6	3	4	5	1	10	3	4	37	3	6	1	1	1	4	3	2	2	2	2	6	1	5	0	6	15	3	12	4	4	1	11.2877	11.4986	34.6	140.1
167	10.569	3	3	1	4	1	4	2	5	3	10	4	4	7	1	4	4	3	2	6	4	5	2	0	4	1	1	1	3	2	2	2			6	10	5	0	6	13	3	12	4	4	1	10.5644	10.9644	76.9	159.2
168	10.569	3	3	1	4	2	4	2	5	3	7	5	5	7	1	5	5	6	1	4	2	2	2	2	3	1	1	1	3	3	2	2	2	2	6	1	5	0	6	12	3	13	5	5	1	10.5918	10.8027	51.7	143.8
169	10.569	3	3	1	4	1	4	1	5	3	12	13	4	4	1	13	4	3		4	2	3	24	0	4	1	1	1	4	2	2	1	2	2	4	2	3	9	3	10	2	9	3	4	2	10.3041	10.4356	31.1	134.2
170	26.368	1	2	2	2	1	3	1	5	3	13		4	4	6	6	4	0	0	6	3	4	31	1	3	1	1	1	4	3	2	2	2	1	5	5	5	15	1	7	2	11	4	4	1	10.1068	10.3973	39.5	137.5
171	26.368	1	2	2	2	1	16	1	5	3	13	13	3	3	1	13	3	1	2	7	5	5	11	0	3	1	1	1	3	3	1	2	2	2	1	5	3	12	2	8	2	8	3	3	3	11.1479	11.4384	54.4	145.2
172	26.368	1	2	2	2	1	3	2	5	3	13	13	4	7	1	13	4	2	1	5	3	4	7	0	5	1	1	1	4	2	2	2	2	1	1	2	3	0	6	14	3	10	4	4	2	10.3205	10.611	42.9	135.4
173	26.368	1	2	2	2	1	3	2	5	3	13	15	3	7	1	15	3	1	2	4	3	3	2	0	3	1	1	1	3	3	2	2	2	1	1	2	2	15	1	7	2	7	3	3	4	10.2658	10.5562	36.5	143.5
174	26.368	1	2	2	2	1	3	2	5	3	13	13	3	7	1	13	3	2	2	4	3	4	2	0	3	1	1	1	3	3	2	2	2	1	1	7	3	8	3	9	2	8	3	3	3	10.4932	10.7836	43.2	149.8
175	26.368	1	2	2	2	1	3	1	5	3	14	13	4	4	2	14	4	1	1	4	3	3	38	0	3	1	1	1	3	3	2	2	2	1	4	3	2	3	5	11	3	9	3	4	2	10.7178
176	26.368	1	2	2	2	1	3	1	5	3	16	17	4	3	2	16	3	0	0	3	3	3	6	3	3	2	1	1	4	2	2	2	2	1	2	4	2	15	1	8	2	7	3	3	4	10.5288	10.8192	50.2	151.5
177	26.368	1	2	2	2	1	3	2	5	3	17	16	3	2	2	17	2	2	2	6	5	6	7	3	3	1	1	1	4	3	2	2	2	1	1	4	1	10	2	8	2	5	2	2	5	10.0301	10.3205	40	144.5
178	26.368	1	2	2	2	1	3	2	5	3	14	12	4	3	1	12	4	3	4	4	4	3	2	0	3	1	1	1	4	3	2	2	2	1	6	10	3	11	2	8	2	9	3	4	2	10.3945	10.6849	54	153.7
179	26.368	1	2	2	2	1	3	1	5	3	13	12	4	7	2	13	6	2	1	3	3	3	12	0	4	1	1	1	3	3	2	2	2	1	4	9	3	7	3	10	2	11	4	5	2	11.0521	11.3425	37.2	138.5
180	26.368	1	2	2	2	1	3	1	5	3	13	17	3	7	1	17	3	2	2	6	4	5	18	3	3	1	1	1	3	3	2	2	2	1	1	7	1	12	2	8	2	6	2	3	4	10.4055	10.6959	36.6	139
181	26.368	1	2	2	2	1	3	2	5	3	13	13	3	4	1	13	3	0	0	5	3	4	18	0	3	1	1	1	3	3	2	2	2	1	1	7	3	11	2	8	2	8	3	3	3	10.1671	10.4575	36.6	139.1
182	9.298	3	3	1	1	1	1	2	1	3	7	7	4	7	1	7	4	5	6	4	2	3	2	1	3	1	1	1	4	3	2	2	2	1	6	1	5	1	5	11	3	12	4	4	1	14.0192	14.1726	46.9	160
183	9.298	3	3	1	1	1	1	1	1	3	13	13	4	5	1	13	4	2	3	4	3	3	39	3	3	2	1	1	4	3	2	2	2	2	2	12	3	5	4	11	3	10	4	4	2	14.9178	15.0712	60.4	161.7
184	9.298	3	3	1	1	1	1	2	1	3	10	12	4	7	1	12	4	5	6	6	2	3	2	1	4	1	1	1	3	2	2	1	2	2	6	10	3	7	3	10	2	9	3	4	2	15.4055	15.5589	45	149.5
185	9.298	3	3	1	1	1	1	2	1	3	13			4	2	13	4	4	4	6	3	5	32	3	3	1	1	1	4	3	2	2	2	1	2	5	3	3	5	11	3	10	4	4	2	14.4658	14.6192	45.9	154
186	9.298	3	3	1	1	1	14	1	1	3	7	12		4	2	7	4	6	6	9	3	7	4	3	3	1	1	1	3	3	2	2	2	1	4	5	5	5	4	10	2	11	4	4	1	16.8301	16.9836	64	166.5
187	9.298	3	3	1	1	1	1	1	1	3		11	4	7	2	11	6	3	4	4	3	4	4	0	3	2	1	1	4	3	2	2	2	1	4	10	4	2	5	12	3	13	5	5	2	14.537	14.6904	61.4	169.6
188	9.298	3	3	1	1	2	1	1	1	3	11	13		4	2	11	4	3	4	4	2	3	12	3	3	2	1	1	4	3	2	2	2	2	5	5	4	0	6	13	3	11	4	4	2	15.463	15.6164	63.5	168.6
189	26.368	1	2	2	2	1	3	1	5	3	12			3	6	1	4	1	2	8	4	5	17	0	4	1	1	1	3	3	2	2	2	1	2	5	5	11	2	9	2	11	4	4	1	10.8329	11.1233	39.8	147.7
190	26.368	1	2	2	2	1	3	2	5	3	12	12	3	7	1	12	3	2	1	4	3	3	2	0	3	1	1	1	3	3	2	2	2	1	1	7	3	11	2	8	2	8	3	3	3	10.6082	10.8986	36.5	142.1
191	26.368	1	2	2	2	1	3	1	5	3	15	14	3	3	1	14	3	1	1	4	2	3	2	0	3	1	1	1	3	2	2	1	2	1	1	7	2	11	2	8	2	7	3	3	3	10.2877	10.5781	46.2	144.7
192	26.368	1	2	2	2	1	3	1	5	3	12	13	3	7	1	13	3	1	1	5	4	4	18	0	3	1	1	1	4	3	2	2	2	1	1	7	3	15	1	7	2	8	3	3	3	10.9644	11.2548	44.9	143.9
193	26.368	1	2	2	2	1	3	1	5	3	8	8	4	4	1	8	4	2	3	3	2	3	1	0	4	1	1	1	3	2	2	1	2	1	1	1	4	2	5	12	3	11	4	4	2	10.2849	10.5753	35.3	137.1
194	26.368	1	2	2	2	1	3	2	5	3	13	12	3	7	1	12	3	4	4	4	3	3	2	0	4	1	1	1	3	3	2	2	2	1	1	6	3	11	2	9	2	8	3	3	3	10.7671	11.0575	34.5	144.3
195	26.368	1	2	2	2	1	3	1	5	3	14	14	2	7	1	14	2	1	2	3	2	3	2	3	3	1	1	1	3	3	2	2	2	1	1	7	2	12	2	8	2	6	2	2	4	10.4877
196	26.368	1	2	2	2	1	3	1	1	3	12	12	4	4	1	12	4			5	3	4	7	0	3	1	1	1	3	3	2	2	2	1	6	5	3	8	3	9	2	9	3	4	2	15.2219	15.5123	64.7	174.2
197	26.368	1	2	2	2	1	3	1	1	3	13	15	4	5	1	15	4	2	1	5	3	4	2	0	3	1	1	1	4	3	2	2	2	2	6	5	2	7	3	9	2	8	3	4	3	14.2493	14.5397	46.4	153.6
198	26.368	1	2	2	2	1	16	1	1	3	12	15	3	4	1	15	3	2	1	5	3	4	40	3	4	1	1	1	4	3	2	2	2	1	2	3	2	12	2	9	2	7	3	3	4	14.4301	14.7205	70.8	160
199	26.368	1	2	2	2	1	3	2	1	3	12	12		5	6	6	4	0	0	4	2	3	20	0	4	1	1	1	3	3	2	2	2	1	8	5	5	1	5	12	3	12	4	4	1	15.8274	16.1178	73.4	158.8
200	26.368	1	2	2	2	1	3	2	1	3	15	14	4	3	6	12	3	0	0	3	3	3	41	3	3	1	1	1	4	3	2	2	2	1	4	4	3	8	3	9	2	8	3	3	3	14.1973	14.4877	51.4	158.2
201	26.368	1	2	2	2	1	3	2	1	3	12	13	4	7	1	13	4	2	3	5	3	3	26	3	4	1	1	1	3	3	2	2	2	1	6	5	3	3	5	12	3	10	4	4	2	14.0712	14.3616	57.7	157.1
202	26.368	1	2	2	2	1	3	2	1	3	12	15	3	7	1	15	3	4		6	4	5	2	0	3	1	1	1	3	3	2	2	2	1	1	10	2	12	2	8	2	7	3	3	4	14.5096	14.8	50	158.6
203	26.368	1	2	2	2	1	3	2	1	3	13	13	3	4	1	13	3	2	1	5	3	4	2	0	3	1	1	1	3	3	2	2	2	2	1	5	3	6	4	10	2	8	3	3	3	14.474
204	26.368	1	2	2	2	1	17	2	5	3	12	17	3	4	2	12	4	4	3	12	6	7	42	3	3	1	1	1	3	3	2	2	2	1	2	5	3	11	2	8	2	9	3	4	2	10.4137	10.7041	28.9	134.7
205	9.95	3	2	2	2	1	3	2	1	1	5	10	4	7	1	10	4	1	1	4	2	2	2	0	4	2	1	1	3	3	2	2	2	1	6	1	4	0	6	14	3	11	4	4	2	14.4822	14.6685	59.3	162.3
206	9.95	3	2	2	2	1	3	1	1	1	15	15	3	3	1	15	3	1	1	4	3	4	2	0	3	1	1	1	4	3	2	2	2	1	1	5	2	3	5	11	3	8	3	3	4	14.589	14.7836	48.6	159.3
207	9.95	3	2	2	2	2	3	1	1	1	13	13	4	4	1	13	4	5	4	5	3	4	2	3	3	2	1	1	4	2	2	2	2	1	1	3	3	15	1	8	2	9	3	4	2	14.3863	14.5808	47.1	166.7
208	9.95	3	2	2	2	1	3	1	1	1	12	8	3	7	1	8	3	4		5	4	4	2	2	3	1	1	1	3	2	2	2	2	1	1	10	4	15	1	7	2	9	3	3	3	15.5699	15.8027	84.7	163
209	9.95	3	2	2	2	1	2	2	1	1	12	13	4	4	1	13	4	2	1	5	3	4	2	3	3	6	1	1	3	3	2	2	2	1	1	5	3	0	6	17	4	11	4	4	2	14.8822	15.1151	77.7	159.5
210	9.95	3	2	2	2	1	4	2	1	1	12	11	4	4	2	12	4	1	2	4	2	3	38	3	3	1	1	1	3	2	2	2	2	1	4	5	3	0	6	12	3	10	4	4	2	14.326	14.5123	50	161.5
211	9.95	3	2	2	2	1	3	2	1	1	8	3	4	7	5	3	4	3	4	4	4	6	43	3	5	1	1	1	3	3	2	2	2	1	7	1	5	6	4	12	3	12	4	4	1	14.6356	14.8219	68.1	153
212	9.95	3	2	2	2	1	3	1	1	1	11	12	3	3	1	12	3	2	2	5	4	4	2	1	3	1	1	1	4	3	2	2	2	2	1	5	3	7	3	9	2	8	3	3	3	15.2055	15.4	77.1	166
213	9.95	3	2	2	2	1	15	1	1	1	12	10	3	7	1	10	3	2	3	5	3	3	2	1	3	2	1	1	3	2	2	2	2	1	1	5	4	15	1	8	2	9	3	3	3	14.5151	14.7096	53.4	170.1
214	9.95	3	2	2	2	1	3	1	1	1	12	12	3	7	1	12	3	2	3	5	5	5	7	0	3	1	1	1	4	3	2	2	2	1	1	5	3	6	4	10	2	8	3	3	3	14.6	14.7945	66.4	176
215	9.95	3	2	2	2	1	3	1	1	1	16	13	4	7	1	13	4	3	2	6	3	5	7	3	4	6	1	1	3	3	2	2	2	1	1	5	3	3	5	17	4	11	4	4	2	14.3096	14.5041	52.8	154.5
216	9.95	3	2	2	2	1	3	2	1	1	8	12	4	4	1	12	4	1	2	4	2	3	2	1	4	1	1	1	4	2	2	2	2	1	1	5	3	11	2	9	2	9	3	4	2	14.611	14.7973	45.6	147.5
217	9.95	3	2	2	2	1	3	2	1	1	12	15	3	4	1	15	3	1	1	4	2	3	2	0	4	1	1	1	4	2	2	2	2	2	1	3	2	2	5	12	3	8	3	3	4	14.2603	14.4466	61.7	158.6
218	9.95	3	2	2	2	1	3	1	1	1	12	15	3	4	1	15	3	2	2	4	2	4	44	0	3		1	1	3	3	2	2	2	1	2	7	2	7	3		1	6	2	3	4	14.6301	14.863	56.7	166.5
219	9.95	3	2	2	2	1	3	2	1	1	12	13	4	7	1	13	4	2	1	4	2	3	2	0	4	1	1	1	3	3	2	2	2	2	1	5	3	0	6	13	3	10	4	4	2	14.8219	15.0082	58.2	157.1
220	9.95	3	2	2	2	1	3	2	1	1	18	15	3	3	2	18	3	2	3	4	4	4	4	3	3	1	1	1	4	3	2	2	2	1	4	7	1	15	1	7	2	6	2	3	5	14.3945	14.5808	51.4	154.2
221	9.95	3	2	2	2	1	3	2	1	1	12	13	3	3	6	12	3	0	0	9	5	5	17	0	4	1	1	1	4	3	2	2	2	1	3	3	3	15	1	8	2	8	3	3	3	14.8137	15	52.9	146.5
222	9.95	3	2	2	2	1	3	1	1	1	6	4	5	7	1	4	5	2	2	6	3	5	18	3	3	1	1	1	4	3	2	2	2	1	6	2	5	0	6	12	3	13	5	5	1	15.1918	15.3863	46.9	161.1
223	9.95	3	2	2	2	1	3	2	1	1	8	12	4	7	1	12	4	3	4	5	3	4	2	0	5	1	1	1	3	2	2	2	2	1	1	10	3	5	4	12	3	10	4	4	2	14.6959	14.9288	55	164
224	9.95	3	2	2	2	2	3	2	1	1	12	10	4	7	1	10	4	1	2	4	2	3	2	0	3	1	1	1	3	3	2	2	2	1	1	5	4	5	4	10	2	10	4	4	2	15.1726	15.3589	59.8	165.8
225	9.95	3	2	2	2	1	3	2	1	1	14	16	3	7	1	16	3	2	1	5	3	4	2	0	3	1	1	1	4	3	2	2	2	1	1	5	2	2	5	11	3	8	3	3	4	14.1397	14.326	50.9	157.3
226	9.95	3	2	2	2	1	3	2	1	1		2	4	7	1	2	4	1	2	3	2	2	1	0	3	1	1	1	4	3	2	2	2	1	1	5	5	7	3	9	2	11	4	4	1	14.7233	14.9096	66.1	153.6
227	9.95	3	2	2	2	1	3	2	1	1	13	5	4	7	1	5	4	1	1	4	2	3	2	0	3	2	1	1	4	3	2	2	2	2	1	5	5	8	3	10	2	11	4	4	1	14.9233	15.1096	50.2	153.4
228	9.95	3	2	2	2	1	3	2	1	1	12	9	4	4	2	12	4	3	3	5	3	4	4	0	3	1	1	1	4	3	2	2	2	1	4	3	3	3	5	11	3	10	4	4	2	14.474	14.6603	59.9	147.9
229	9.95	3	2	2	2	1	3	2	1	1	13	12	4	4	1	12	4	1	1	4	3	3	2	0	4	1	1	1	3	3	2	2	2	1	1	5	3	0	6	13	3	10	4	4	2	14.8986	15.0849	54.1	157.4
230	9.95	3	2	2	2	2	3	2	1	1	12	12	4	4	2	12	4	2	2	4	3	4	4	3	3	2	1	1	4	3	2	2	2	1	5	5	3	2	5	12	3	10	4	4	2	15.7397	15.926	58.7	151
231	9.95	3	2	2	2	1	3	2	1	1	17	15	3	3	2	17	3	0	0	3	4	2	29	0	3	2	1	1	4	3	2	2	2	1	2	10	1	4	4	11	3	7	3	3	4	14.7479	14.9342	52.2	170
232	9.95	3	2	2	2	1	3	1	1	1	12	10	4	4	2	12	4	3	2	5	2	5	19	3	4	6	1	1	4	3	2	2	2	1	4	5	3	1	5	17	4	11	4	4	2	15.863	16.0575	44	165
233	9.95	3	2	2	2	1	3	2	1	1	12	8	4	4	3	8	4	0	0	3	2	2	29	3	4	2	1	1	4	3	2	2	2	1	2	10	4	11	2	10	2	10	4	4	2	14.7945	14.9808	46.1	156.6
234	9.95	3	2	2	2	1	3	1	1	1	16	17	3	3	1	17	3	1	2	4	3	4	7	3	2	2	1	1	4	3	2	2	2	2	1	1	1	8	3	9	2	6	2	3	4	14.3726	14.5671	53.8	164.7
235	9.95	3	2	2	2	1	3	1	1	1	12	12	4	4	2	12	4	2	2	8	4	7	19	0	3	6	1	1	4	3	2	2	2	2	2	5	3	0	6	17	4	11	4	4	2	14.8904	15.0849	54.9	158.6
236	9.95	3	2	2	2	1	3	1	1	1	12	12	3	4	2	12	4	2	2	11	5	7	13	0	4	6	1	1	3	3	2	2	2	1	4	5	3	10	2	14	3	10	4	4	2	14.9479	15.1425	50	162.6
237	9.95	3	2	2	2	2	2	1	1	1	12	12	3	3	2	12	3	1	2	3	3	3	4	0	3	2	1	1	3	3	2	2	2	1	4	7	3	12	2	9	2	8	3	3	3	14.6904	14.8849	51.9	157
238	9.95	3	2	2	2	1	3	2	5	1	11			4	2	11	4	1	2	4	2	3	6	0	3	2	1	1	3	3	2	2	2	1	2	2	4	4	4	11	3	11	4	4	2	10.7863	10.9726	44.3	149.2
239	9.95	3	2	2	2	1	3	2	5	1	10	12	3	7	1	12	3	1	1	11	4	7	11	1	3	1	1	1	4	3	2	2	2	2	1	5	3	6	4	10	2	8	3	3	3	10.0932	10.2877	33.2	141.3
240	9.95	3	2	2	2	1	3	2	5	1	6	13	4	4	6	6	4	0	0	3	4	6	6	3	4	1	1	1	3	3	2	2	2	1	4	2	5	10	2	9	2	11	4	4	1	10.6575	10.8438	64.4	161.2
241	9.95	3	2	2	2	1	3	1	5	1	15	17	3	3	1	17	3	4		4	3	3	2	2	3	1	1	1	3	2	2	2	2	1	1	7	1	12	2	8	2	6	2	3	4	10.3918	10.5781	32.4	132.8
242	9.95	3	2	2	2	1	3	1	5	1	12	12	4		1	12	4	1	2	4	3	4	2	1	5	1	1	1	3	3	2	2	2	1	6	10	3	8	3	11	3	10	4	4	2	10.9562	11.1425	53.8	146
243	9.95	3	2	2	2	1	3	2	5	1	12	9	4	4	1	9	4	3		30	7	7	11	0	4	1	1	1	3	2	2	2	2	1	1	5	4	15	1	8	2	10	4	4	2	10.1918	10.3781	33	137.4
244	9.95	3	2	2	2	1	3	1	5	1	9	10	4	7	1	10	4	1	1	7	4	5	11	0	3	1	1	1	4	3	2	2	2	1	1	5	4	12	2	8	2	10	4	4	2	10.8329	11.0192	47.8	154.6
245	9.95	3	2	2	2	1	3	1	5	1	12	12	4	4	1	12	4	3	2	6	3	5	7	0	4	1	1	1	3	3	2	2	2	2	1	5	3	8	3	10	2	9	3	4	2	11.3178	11.5507	44.5	143
246	9.95	3	2	2	2	1	3	2	5	1	12	8	4	3	1	8	4	7	3	4	2	2	45	1	3	2	1	1	3	2	2	2	2	1	2	3	4	7	3	10	2	10	4	4	2	10.7315	10.9178	25.5	133.8
247	9.95	3	2	2	2	1	3	1	5	1	13	5	4	4	1	5	4	1	2	4	2	3	2	3	6	2	1	1	3	3	2	2	2	2	1	1	5	8	3	13	3	12	4	4	1	10.5452	10.7781	63.4	148.2
248	9.95	3	2	2	2	1	3	1	5	1	8	8	3	4	2	8	4	0	0	5	3	3	46	3	3	1	1	1	4	3	2	2	2	1	2	4	4	11	2	8	2	10	4	4	2	10.4466	10.6329	58.7	147.3
249	9.95	3	2	2	2	1	3	1	5	1	17	15	3	3	1	15	3	1	1	8	4	4	11	0	3	1	1	1	3	3	2	2	2	1	1	10	2	12	2	8	2	7	3	3	4	10.7616	10.9479	42	145.5
250	9.95	3	2	2	2	1	3	1	5	1	12	12	4	4	1	12	4	1	1	4	3	4	44	0	3	1	1	1	4	3	2	2	2	1	2	7	3	3	5	11	3	10	4	4	2	10.5068	10.6932	49.1	140.4
251	9.95	3	2	2	2	1	3	2	5	1	12	12	3	3	1	12	3	2	1	6	3	5	7	3	3	1	1	1	3	2	2	2	2	2	1	2	3	4	4	10	2	8	3	3	3	10.2685	10.4548	44.4	159.6
252	9.95	3	2	2	2	1	3	1	5	1	10	11	4	4	1	11	4	1	2	4	4	3	2	0	3	1	1	1	4	3	2	2	2	1	1	5	4	14	1	7	2	10	4	4	2	10.4329	10.6658	37.4	139.8
253	9.95	3	2	2	2	1	3	1	5	1	13	8	4	4	1	8	4	2	3	5	2	4	2	0	4	2	1	1	3	3	2	1	2	1	1	1	4	7	3	11	3	11	4	4	2	10.9315	11.1178	36.7	141.6
254	9.95	3	2	2	2	1	3	2	5	1	6	7	4	7	1	7	4	1	1	4	3	4	2	0	4	3	1	1	3	3	2	2	2	1	1	3	5	7	3	12	3	12	4	4	1	10.2767	10.4712	58.1	147
255	9.95	3	2	2	2	1	3	1	5	1	12	8	4	4	1	8	4	1	2	6	2	3	11	0	4	6	1	1	1	3	2	2	2	1	1	1	4	11	2	14	3	11	4	4	2	10.5315	10.7178	44.1	139.8
256	9.95	3	2	2	2	1	3	2	5	1	13	13	4	4	1	13	4	2	3	5	3	4	2	3	3	1	1	1	3	3	2	2	2	1	1	2	3	8	3	9	2	9	3	4	2	10.7041	10.8904	37.7	134.6
257	9.95	3	2	2	2	1	3	1	5	1	11	11	4		6	12	4	2	1	11	4	7	17	0	3	1	1	1	3	3	2	2	2	1	1	1	3	3	5	11	3	10	4	4	2	11.4712	11.6575	47.2	138.1
258	9.95	3	2	2	2	2	3	1	5	1	12	10	4	4	1	10	4	1	1	4	3	3	1	3	3	1	1	1	4	3	2	2	2	1	1	5	4	3	5	11	3	11	4	4	2	10.3781	10.5644	46.5	140
259	9.95	3	2	2	2	1	3	2	5	1	8	10	4	7	1	10	4	2		6	2	4	18	0	3	1	1	1	3	2	2	2	2	1	1	7	4	7	3	9	2	10	4	4	2	10.1425	10.3288	63.8	142.1
260	9.95	3	2	2	2	1	3	2	5	1	9	8	4	5	1	8	4	3	4	6	3	5	2	0	3	1	1	1	4	3	2	2	2	2	1	3	4	0	6	12	3	11	4	4	2	11.0192	11.2055	48.7	146.5
261	9.95	3	2	2	2	1	3	1	5	1	17	17	3	7	2	17	3	1	2	3	7	3	4	0	4	1	1	1	4	2	2	2	2	1	5	10	1	11	2	9	2	6	2	3	4	10.9808	11.1671	42.9	139.1
262	9.95	3	2	2	2	1	3	2	5	1	12	12	4	4	1	12	4	4	3	7	4	5	2	0	4	2	1	1	3	2	2	2	2	1	1	2	3	7	3	11	3	10	4	4	2	10.8356	11.0219	52	146.5
263	9.95	3	2	2	2	2	3	2	5	1	12	9	5	7	6	12	5	7	5	6	2	2	6	0	3	6	1	1	1	3	2	2	2	2	5	9	3	5	4	15	3	11	4	5	2	11	11.1863	40.9	149.6
264	9.95	3	2	2	2	1	3	1	5	1	11	11	4	7	1	11	4	5	5	7	4	7	18	0	4	2	1	1	3	3	2	2	2	1	6	10	4	8	3	11	3	11	4	4	2	10.1123	10.2986	32.8	132.8
265	9.95	3	2	2	2	1	3	1	5	1		12	4		1	12	4	1	1	4	2	2	2	0	4	2	1	1	4	3	2	2	2	2	6	10	3	0	6	14	3	10	4	4	2	10.2055	10.3918	34.3	141.2
266	24.954	2	2	2	2	1	3	2	5	2	9	12	4	7	1	12	4	2		5	2	4	2	3	3	2	1	1	3	3	2	2	2	1	1	5	3	15	1	8	2	9	3	4	2	10.1781	10.3151	56.4	148.7
267	10.563	2	2	1	4	1	4	1	5	3	13	6	4	7	1	6	4	1	1	3	2	2	2	0	3	1	1	1	3	2	2	2	2	1	1	2	5	1	5	11	3	12	4	4	1	10.9534	11.2055	42.2	141.5
268	10.563	2	2	1	4	1	4	1	5	3	12	12	4	4	2	12	4	2	3	6	4	5	32	0	4	1	1	1	3	3	2	2	2	1	2	10	3	11	2	9	2	9	3	4	2	10.8219	11.074	33.6	140
269	10.563	2	2	1	4	1	4	1	5	3	12	14	4	4	1	14	4	2		4	4	5	2	3	4	1	1	1	3	3	2	2	2	1	1	2	2	12	2	9	2	8	3	4	2	10.9699	11.2219	64.1	151.7
270	10.563	2	2	1	4	1	4	1	5	3	14	10	4	7	1	10	4	1	1	4	2	3	2	0	4	1	1	1	3	3	2		2	1	1	8	4	3	5	12	3	11	4	4	2	11.1534	11.4055	34.4	140.6
271	10.563	2	2	1	4	2	4	1	5	3	12	8	4	7	1	8	4	1	1	4	3	3	2	0	3	2	1	1	4	3	2	2	2	1	1	10	4	6	4	11	3	11	4	4	2	10.0712	10.3233	34.6	139.8
272	10.563	2	2	1	4	1	4	1	5	3	11	11	4	7	1	11	4	3	2	5	3	4	2	0	3	1	1	1	3	3	2	1	2	1	6	2	4	6	4	10	2	10	4	4	2	10.1589	10.411	47.4	144.3
273	10.563	2	2	1	4	1	4	1	5	3	11	12	3	4	2	11	4	3	4	4	3	4	14	4	5	2	1	1	4	3	2	2	2	2	5	10	4	3	5	14	3	11	4	4	2	10.3945	10.6466	39	134
274	10.563	2	2	1	4	2	4	1	5	3	12	13	4	7	2	12	4	4					6	0	3	1	1	1	4	2	2	2	2		4	1	3	3	5	11	3	10	4	4	2	10.6247	10.8767	41.3	146.6
275	10.563	2	2	1	4	2	4	1	5	3	11	13	4	7	1	13	4	5	2	5	4	5	2	0	3	2	1	1	3	3	2	2	2	1	1	3	3	12	2	9	2	9	3	4	2	10.9836	11.2356	44.8	150.6
276	10.563	2	2	1	4	1	4	1	5	3	12	12	3		1	12	3	5		3	3	3	1	3	3	1	1	1	3	2	2	2	2	1	1	7	3	10	2	8	2	8	3	3	3	10.8	11.0521	39.7	142.4
277	10.563	2	2	1	4	1	4	1	5	3	12	12	3	4	1	12	3	3	4	13	2	2	11	0	3	1	1	1	4	3	2	2	2	1	6	5	3	15	1	7	2	8	3	3	3	10.0521	10.3041	44.8	145
278	10.563	2	2	1	4	1	4	1	5	3		17	2	3	1	17	2	1	2	4	3	3	45	0	2	2	1	1	4	3	2	2	2	1	2	5	1	8	3	9	2	5	2	2	5	10.1342	10.3863	37.7	143.9
279	10.563	2	2	1	4	1	4	1	5	3	8	8	4	7	1	8	4	1	2	4	2	3	2	0	3	1	1	1	3	3	2	2	2	1	1	5	4	7	3	9	2	10	4	4	2	10.4055	10.6575	33	136.5
280	10.563	2	2	1	4	1	4	1	5	3	15	17		7	6	4	4	0	0	4	5	5	23	0	4	1	1	1	4	3	2	2	2	1	2	7	5	0	6	13	3	12	4	4	1	10.5671	10.8192	31.5	140.8
281	10.563	2	2	1	4	1	4	1	5	3	11	15	4	7	1	15	4	3	4	6	2	4	2	1	3	1	1	1	3	3	2	2	2	1	1	3	2	5	4	10	2	8	3	4	3	10.6055	10.8575	55.1	145.7
282	10.563	2	2	1	4	1	4	1	5	3	10	12	4	7	1	12	4	3	4	4	5	5	2	0	3	1	1	1	4	3	2	2	2	2	1	1	3	8	3	9	2	9	3	4	2	10.3726	10.6247	68.1	154.2
283	10.563	2	2	1	4	2	4	1	5	3	12	13	3	7	2	13	6	2	1	8	5	6	33	0	3	1	1	1	4	3	2	2	2	1	4	1	3	3	5	11	3	12	4	5	2	10.7452	10.9973	65.9	152.3
284	10.563	2	2	1	4	1	4	1	5	3	14	11	4	3	1	11	4	2	1	5	2	3	7	0	3	1	1	1	4	3	2	2	2	2	1	5	4	9	3	9	2	10	4	4	2	10.6192	10.8712	56.8	148.6
285	10.563	2	2	1	4	1	4	1	5	3	11	12	4	4	1	12	4	3	3	10	6	8	7	0	4	3	1	1	3	2	2	2	2	1	1	5	3	6	4	13	3	10	4	4	2	10.3205	10.5726	40.6	136
286	10.563	2	2	1	4	1	4	1	5	3	10	13	3	7	1	13	3	2	3	6	3	5	2	3	3	2	1	1	4	2	2	2	2	1	1	2	3	3	5	12	3	9	3	3	3	10.1041	10.3562	41.2	142
287	10.563	2	2	1	4	2	4	1	5	3	15	15	4	4	1	15	4	4	5	7	4	7	2	0	3	1	1	1	3	3	2		2	1	1	6	2	12	2	8	2	8	3	4	3	10.9425	11.1945	34.2	134.1
288	10.563	2	2	1	4	1	4	1	5	3	8	12	5	5	6	12	4	2	3	5	6	6	19	0	4	1	1	1	3	3	2	2	2	1	2	2	3	4	4	11	3	10	4	4	2	11.0986	11.3507	40.5	146
289	10.563	2	2	1	4	1	4	1	5	3	12	13	3	4	1	13	3	1	1	6	6	6	7	0	3	1	1	1	4	3	2	2	2	2	1	3	3	8	3	9	2	8	3	3	3	10.8055	11.0575	45.8	145.5
290	10.563	2	2	1	4	1	4	1	5	3	12	13	3	4	1	13	3	1	2	4	4	3	2	0	3	1	1	1	4	3	2	2	2	1	1	2	3	15	1	7	2	8	3	3	3	10.5452	10.7973	30.3	142.4
291	10.563	2	2	1	4	1	4	1	5	3	14	14	4	4	1	14	4	2	3	4	3	3	2	0	3	1	1	1	3	3	2	2	2	1	1	1	2	7	3	9	2	8	3	4	2	10.2712	10.5233	37.1	140.5
292	10.563	2	2	1	4	1	4	1	5	3	12	15	3	4	2	12	4	4	5	5	2	3	14	0	3	1	1	1	3	3	2	2	2	1	4	1	3	11	2	8	2	9	3	4	2	10.1808	10.4329	37.8	139
293	9.298	3	3	1	1	1	1	2	5	3	8	8	4	7	1	8	4	1	2	4	2	3	2	0	3	2	1	1	4	3	2	2	2	2	1	5	4	4	4	11	3	11	4	4	2	12.137	12.2904	35.5	137.3
294	9.306	3	2	1	1	1	14	1	5	1	10	9	4	7	1	9	4	3	4	3	5	5	2	0	5	1	1	1	3	3	2	2	2	1	1	10	4	9	3	11	3	11	4	4	2	12.5123
295	9.306	3	2	1	1	1	1	1	5	1	8	12	4	7	1	12	4	3	1	5	3	3	2	0	6	1	1	1	3	2	2	1	2	1	1	10	3	5	4	13	3	10	4	4	2	13.8521	14.0575	60	157.5
296	9.306	3	2	1	1	2	1	2	5	1	7	8	5	4	2	7	4	0	0	5	3	4	23	0	3	1	1	1	4	3	2	2	2	1	2	9	5	1	5	11	3	12	4	4	1	10.5562	10.7616	65.4	148.2
297	9.306	3	2	1	1	1	1	2	5	1	12	11	4	3	6	10	4	3	1	8	3	4	5	3	4	1	1	1	4	2	2	1	2	1	2	7	4	6	4	11	3	11	4	4	2	10.6438	10.8493	62.1	151.6
298	9.306	3	2	1	1	1	1	2	5	1	6	10	4	7	1	10	4	1	2	4	2	2	2	0	4	1	1	1	3	2	2	2	2	1	1	5	4	3	5	12	3	11	4	4	2	11.0493	11.2548	36.8	147
299	9.306	3	2	1	1	1	1	2	5	1	7	8	4	4	1	8	4	0	0	4	3	3	47	0	3	2	1	1	4	2	2	2	2	2	1	5	4	2	5	12	3	11	4	4	2	10.3507
300	9.306	3	2	1	1	1	1	2	5	1	8	8	4	7	1	8	4	3	2	6	1	3	2	0	5	1	1	1	4	3	2	1	2	1	6	5	4	5	4	12	3	11	4	4	2	11.0438	11.2493	36	143.1
301	9.306	3	2	1	1	2	1	1	5	1	8			4	2	8	4	1		7	3	4	33	1	3	2	1	1	3	3	2	2	2	1	2	10	4	1	5	12	3	11	4	4	2	10.9096	11.1151	33	133.6
302	9.306	3	2	1	1	1	1	1	5	1	12	12	3	3	2	12	3	1	2	3	3	3	4	0	3	2	1	1	3	3	2	2	2	2	6	5	3	10	2	9	2	8	3	3	3	10.7562	10.9616	54.2	140.1
303	9.306	3	2	1	1	1	1	1	5	1	7	7	4	7	1	7	4	3	2	9	5	7	11	0	4	1	1	1	2	3	2	2	2	2	6	10	5	0	6	13	3	12	4	4	1	10.8411
304	9.306	3	2	1	1	1	9	1	5	1	8	11	4	7	1	11	4	4	5	4	3	4	2	1	4	1	1	1	4	2	2	2	2	1	1	10	4	7	3	10	2	10	4	4	2	10.3781	10.5836	61.6	149.2
305	9.306	3	2	1	1	1	1	1	5	1	8			4	2	8	4	2	1	9	3	6	6	1	4	6	1	1	3	3	2	1	2	1	2	5	4	0	6	18	4	12	4	4	2	11.7918	11.9973	38.7	139.1
306	9.306	3	2	1	1	1	1	1	5	1	8	8		7	6	5	4	1	1	8	2	5	48	0	4	1	1	1	3	3	2	2	2	1	8	5	5	5	4	11	3	12	4	4	1	12.1726	12.3781	46.8	153
307	9.306	3	2	1	1	1	1	1	5	1	10	3	4	7	1	3	4	3	2	4	6	6	4	0	4	1	1	1	3	3	2	1	2	1	4	10	5	3	5	12	3	12	4	4	1	12.9151	13.1205	55.7	165.5
308	9.306	3	2	1	1	1	1	1	5	1	8	8	4	4	1	8	4	4	2	6	3	4	18	0	4	1	1	1	4	3	2	1	2	1	1	10	4	5	4	11	3	11	4	4	2	10.7425	11.2027	59.9	151.1
309	9.306	3	2	1	1	2	1	1	5	1	9	11	4	4	5	8	4	4	1	4	2	2	5	3	3	2	1	1	3	2	2	2	2	1	5	5	4	11	2	9	2	10	4	4	2	10.7781	10.9836	35	142
310	9.306	3	2	1	1	2	1	2	5	1	13	13	3	7	1	13	3	1	1	4	2	2	2	0	3	1	1	1	3	3	2	2	2	1	1	10	3	10	2	8	2	8	3	3	3	10.2493	10.4548	56	141.5
311	9.428	3	3	1	5	1	5	1	5	3	11	12	4	4	1	12	4	2	2	5	2	3	2	0	4	2	1	1	4	3	2	2	2	1	6	1	3	1	5	13	3	10	4	4	2	10.537	10.7041	32.3	134.9
312	9.428	3	3	1	5	2	5	1	5	3	9	12	4	4	2	9	4	4	1	5	2	5	4	0	3	1	1	1	4	3	2	1	2	1	5	1	4	5	4	10	2	10	4	4	2	11.1068	11.274	33.4	143.8
313	9.428	3	3	1	5	1	5	1	5	3	10	3	4	7	1	7	4	3	4	4	2	2	2	0	4	1	1	1	3	3	2	2	2	1	1	1	5	5	4	11	3	12	4	4	1	10.4767	10.6438	29.2	133.8
314	9.428	3	3	1	5	1	5	1	5	3	11	12	4	4	2	11	4	2	1	4	2	3	12	1	3	1	1	1	3	3	2	1	2	1	10	3	4	0	6	12	3	11	4	4	2	10.3425	10.5096	41.3	140.8
315	9.428	3	3	1	5	1	5	2	5	3	12	13	4	3	1	12	4	3	3	6	2	3	2	0	4	2	1	1	4	3	2	2	2	2	1	9	3	2	5	13	3	10	4	4	2	11.8603	12.0274	53.3	148.9
316	9.428	3	3	1	5	1	5	2	5	3	5	7	4	7	1	7	4	5	4	7	3	5	4	0	4	1	1	1	4	3	2	2	2	1	4	5	5	1	5	12	3	12	4	4	1	12.7753	12.9425	41.7	145
317	9.428	3	3	1	5	2	5	2	5	3	9	12	4	7	1	12	4	3	1	6	2	4	2	0	3	2	1	1	3	3	2	2	2	1	1	5	3	15	1	8	2	9	3	4	2	10.0932	10.2603	37.5	144.3
318	9.428	3	3	1	5	1	5	2	5	3	13	6	4	7	1	6	4	3	4	5	2	4	2	0	4	1	1	1	4	3	2	2	2	1	1	5	5	12	2	9	2	11	4	4	1	10.2877	10.4548	27.4	137
319	9.428	3	3	1	5	2	5	2	5	3	10	5	5	7	6	5	4	1	1	5	3	4	19	0	3	1	1	1	4	3	2	1	2	1	2	5	5	1	5	11	3	12	4	4	1	11.8082	11.9753	60	152.1
320	9.428	3	3	1	5	1	5	1	5	3	4	4	4	4	1	4	4	2	3	5	6	4	2	0	4	4	1	1	3	3	2	2	2	1	6	5	5	7	3	13	3	12	4	4	1	11.8164	11.9836	39.5	142.5
321	9.428	3	3	1	5	2	5	1	5	3	8		4	4	2	8	4	2	1	3	2	3	4	0	3	1	1	1	3	2	2	2	2	1	2	2	4	7	3	9	2	10	4	4	2	10.6247	10.7918	48.1	148.2
322	9.428	3	3	1	5	1	5	2	5	3	10	9	4	7	5	12	4	3	2	6	3	4	33	0	4	1	1	1	3	3	2	2	2	2	2	1	3	0	6	13	3	10	4	4	2	12.0795	12.2466	39.6	144.7
323	9.428	3	3	1	5	1	5	2	5	3	9	9		4	2	9	4	5	6	4	5	4	17	0	4	1	1	1	3	2	2	1	2	1	4	1	4	6	4	11	3	11	4	4	2	11.1562	11.3233	50.2	148.3
324	25.342	1	1	2	1	1	12	2	5	3	17	15	2	2	1	15	2	1	1	6	6	6	7	3	2	1	1	1	3	3	2	2	2	2	1	7	2	15	1	6	2	6	2	2	4	10.6027	10.7918	40.2	144.2
325	25.342	1	1	2	1	1	12	2	5	3	14	17	2	7	1	17	2	1	2	4	3	3	2	3	2	1	1	1	3	3	2	2	2	1	1	10	1	15	1	6	2	5	2	2	5	10.6603	10.8493	28.5	127.7
326	25.342	1	1	2	1	1	17	2	5	3	18	16	5	2	2	18	2	2	3	6	3	5	7	3	2	1	1	1	3	3	2	2	2	1	6	7	1	12	2	7	2	5	2	2	6	10.7151	10.9041	39.4	136
327	25.342	1	1	2	1	1	1	2	5	3	18	18	2	2	2	18	2	3	4	6	5	5	2	3	2	1	1	1	3	3	2	2	2	2	4	7	1	15	1	6	2	5	2	2	6	10.6055	10.7945	34.9	144.5
328	25.342	1	1	2	1	1	1	1	1	3	12	17	2	7	1	17	2	2	2	6	4	5	7	3	2	1	1	1	4	2	2	2	2	1	1	10	1	10	2	7	2	5	2	2	5	14.9808	15.3096	63.7	154.3
329	25.342	1	1	2	1	1	1	1	1	3	17	20	2	2	1	20	2	1	2	4	5	4	2	3	2	1	1	1	4	2	2	2	2	1	1	7	1	12	2	7	2	5	2	2	6	14.6767	15.0055	62.1	177.2
330	25.342	1	1	2	1	1	1	2	1	3	17	17	2	2	2	17	2	2	2	3	3	4	4	3	2	1	1	1	4	3	2	2	2	1	4	7	1	12	2	7	2	5	2	2	5	14.7753	15.1041	47.5	152.6
331	25.342	1	1	2	1	1	1	2	1	3	17	18	2	2	1	18	2	2	2	4	3	3	2	3	2	1	1	1	4	3	2	2	2	1	1	10	1	10	2	7	2	5	2	2	6	14.2356	14.5644	52.3	152.6
332	25.342	1	1	2	1	1	18	2	5	3	17	18	3	2	1	18	2	2	2	7	6	6	49	3	2	1	1	1	4	3	2	2	2	1	1	7	1	15	1	6	2	5	2	2	6	10.5836	10.9123	39.8	146
333	25.342	1	1	2	1	1	19	2	5	3	22	21	2	2	1	21	2	2	3	5	3	4	2	3	2	1	1	1	3	3	2	2	2	1	1	7	1	12	2	7	2	5	2	2	6	10.0877	10.2767	27.6	137.2
334	25.342	1	1	2	1	1	18	2	5	3	17	17	2	2	1	17	2	2	1	4	3	3	2	3	2	1	1	1	3	3	2	2	2	1	1	10	1	15	1	6	2	5	2	2	5	10.863	11.1918	31.5	145
335	25.342	1	1	2	1	1	1	2	5	3	17	12		2	2	17	2	4		5	4		14	3	2	2	1	1	3	3	2	2	2	1	4	3	1	7	3	9	2	5	2	2	5	10.937	11.126	46.6	154
336	25.342	1	1	2	1	1	1	1	1	3	22	16	3	2	1	16	3	1	2	4	3	3	2	0	2	2	1	1	3	3	2	1	2	2	1	1	2	15	1	7	2	7	3	3	4	14.5342	14.863	54.4	156.4
337	25.342	1	1	2	1	1	20	1	5	3	15	17	2	3	2	15	3	2	2	7	4	7	20	0	4	1	1	1	3	3	2	1	2	1	1	7	2	15	1	8	2	7	3	3	4	10.4082	10.5973	41.2	139
338	25.342	1	1	2	1	1	12	1	5	3	14	17	2	7	1	17	2	1	1	4	3	3	2	3	2	1	1	1	3	3	2	2	2	1	1	10	1	15	1	6	2	5	2	2	5	10.6603	10.8493	28.4	133.5
339	25.342	1	1	2	1	1	1	1	5	3	19	15	2	2	1	15	2	3	2	6	8	8	2	3	2	1	1	1	3	3	2	1	2	1	1	7	2	11	2	7	2	6	2	2	4	11.1041	11.2932	38.4	148
340	25.342	1	1	2	1	2	1	1	5	3	14	17	3	4	2	14	4	1	1	3	3	3	4	0	3	2	1	1	3	3	2	1	2	1	4	4	2	0	6	13	3	9	3	4	2	10.1836	10.3726	35	137
341	25.342	1	1	2	1	1	1	1	5	3	12	12	3	3	1	12	3	4	4	6	5	6	2	0	2	1	1	1	3	2	2	2	2	2	5	7	3	11	2	7	2	8	3	3	3	10.7205	10.9096	25.1	131.5
342	25.342	1	1	2	1	1	12	1	1	3	16	12	3	2	1	12	3	1	1	4	4	4	2	0	2	1	1	1	3	3	2	2	2	1	1	5	3	15	1	6	2	8	3	3	3	14.8219	15.1507	48.4	165.2
343	25.342	1	1	2	1	1	1	2	1	3	12	12	3	3	1	12	3	1	2	5	4	4	50	3	2	1	1	1	4	3	2	2	2	1	1	7	3	12	2	7	2	8	3	3	3	14.6192	14.9479	52.9	158.6
344	25.342	1	1	2	1	1	21	1	1	3	17	17	4	4	2	17	4	1	2	3	3	3	4	0	3	1	1	1	4	3	2	2	2	2	4	2	1	8	3	9	2	7	3	4	3	14.1123	14.4411	74.5	164.3
345	25.342	1	1	2	1	1	1	2	1	3	17	17	2	2	2	17	2	2	1	4	3	4	4	3	2	1	1	1	3	3	2	2	2	1	4	10	1	12	2	7	2	5	2	2	5	16.1616	16.4904	44.7	153.3
346	25.342	1	1	2	1	1	1	1	5	3	17	15		2	2	17	2	1	1	3	2	3	4	3	3	1	1	1	3	2	2	2	2	1	2	4	1	11	2	8	2	5	2	2	5	10.4904	10.6795	47.7	136
347	26.15	3	2	2	4	1	4	2	1	3	12	12	3	7	1	12	3	1	1	4	3	3	2	0	3	1	1	1	4	2	2	2	2	2	1	3	3	5	4	10	2	8	3	3	3	14.9671	15.1945	63.2	165.2
348	26.15	3	2	2	4	1	1	2	1	3	15	12	3	7	1	12	3	1	1	4	3	3	2	0	3	1	1	1	4	3	2	2	2	1	1	9	3	13	1	7	2	8	3	3	3	14.989	15.2164	69.1	159.3
349	26.15	3	2	2	4	1	4	2	1	3	12	10	3	3	1	10	3	1	2	3	3	3	1	3	3	6	1	1	3	2	2	2	2	1	1	3	4	6	4	15	3	10	4	3	3	14.789	15.0164	56.7	165
350	26.15	3	2	2	4	1	4	2	1	3	12	8	4	7	1	8	4	1	2	5	3	4	7	3	3	6	1	1	3	3	2	2	2	2	1	3	4	5	4	15	3	11	4	4	2	15.3178	15.5452	60.9	159.3
351	26.15	3	2	2	4	1	4	2	1	3	10	12	4	3	2	10	3	0	0	3	3	3	29	0	3	1	1	1	4	3	2	2	2	1	5	9	4	11	2	8	2	9	3	3	3	15.9671	16.1945	100.5	163.3
352	26.15	3	2	2	4	1	4	1	1	3	14	14		4	2	14	4	3	3	3	3	3	6	0	3	2	1	1	4	3	2	2	2	1	5	9	2	0	6	13	3	9	3	4	2	14.874	15.1014	66	168.5
353	26.15	3	2	2	4	1	4	1	1	3	17	14	3	3	1	14	3	2	2	4	2	3	2	3	3	1	1	1	3	3	2	2	2	1	1	7	2	12	2	8	2	7	3	3	3	14.4575	14.6849	64.1	172
354	26.15	3	2	2	4	1	4	2	1	3	10	10	4	7	1	10	4	3	1	6	2	4	2	0	4	2	1	1	4	3	2	2	2	1	1	5	4	3	5	13	3	11	4	4	2	14.4329	14.6603	52.5	149
355	26.15	3	2	2	4	1	4	2	1	3	13	13	4	4	1	13	4	1	1	4	2	3	2	1	5	1	1	1	3	3	2	2	2	1	1	3	3	0	6	14	3	10	4	4	2	14.3041
356	26.15	3	2	2	4	1	4	1	1	3	13	12	4	3	1	12	4	2	1	5	3	3	2	3	3	1	1	1	3	3	2	2	2	2	1	7	3	7	3	9	2	9	3	4	2	14.7726	15	86.7	180.3
357	26.15	3	2	2	4	1	4	1	1	3	12	12	3	7	1	12	3	2	1	5	3	4	14	0	4	2	1	1	1	3	2	2	2	1	2	5	3	12	2	10	2	8	3	3	3	17.1205	17.3479	54.1	168.2
358	26.15	3	2	2	4	1	4	1	1	3	15			3	2	15	3	0	0	3	3	5	6	0	4	1	1	1	4	3	2	2	2	1	2	7	2	7	3	10	2	7	3	3	4	14.4027
359	26.15	3	2	2	4	2	4	1	1	3	15	17	2	3	2	15	3	1	1	4	3	3	14	3	3	2	1	1	3	3	2	2	2	1	4	4	2	6	4	11	3	8	3	3	4	14.4685	14.6959	59.9	165.5
360	26.15	3	2	2	4	2	4	1	1	3	8	17	2	7	1	17	2	3	3	4	3	3	51	3	2	2	1	1	4	3	2	2	2	1	2	4	1	11	2	8	2	5	2	2	5	15.937	16.1644	65.3	174.4
361	26.15	3	2	2	4	1	4	2	5	3	13	12	3	7	1	12	3	1	1	4	2	2	2	4	3	1	1	1	3	3	2	2	2	1	1	6	3	6	4	10	2	8	3	3	3	10.4932	10.7205	27.1	128
362	26.15	3	2	2	4	1	4	2	5	3	12	12	3	3	1	12	3	1	2	3	5	4	44	3	3	1	1	1	3	3	2	2	2	1	7	5	3	3	5	11	3	9	3	3	3	11.2247	11.4521	71.4	154.5
363	26.15	3	2	2	4	1	4	2	5	3	10	12	4	4	6	12	4	0	0	7	3	5	43	3	4	1	1	1	3	3	2	2	2	1	5	3	3	4	4	11	3	10	4	4	2	10.1425	10.3699	29.5	131.6
364	26.15	3	2	2	4	1	4	2	5	3	12	12	4	7	1	12	4	2	3	5	3		2	0	4	1	1	1	3	3	2	2	2	1	1	5	3	3	5	12	3	10	4	4	2	10.2356	10.463	35.7	150.7
365	26.15	3	2	2	4	1	4	2	5	3	10	8	4	7	1	8	4	1	2	3	2	2	4	0	4	1	1	1	3	3	2	2	2	1	2	5	4	0	6	13	3	11	4	4	2	11.4438	11.6712	40.8	146
366	26.15	3	2	2	4	1	4	2	5	3	12	12	3	7	1	12	3	3	2	7	4	5	2	2	3	1	1	1	4	3	2	2	2	1	1	7	3	12	2	8	2	8	3	3	3	10.6082	10.8356	61.6	148
367	26.15	3	2	2	4	1	4	1	5	3	13	13	3	3	1	13	3	1	2	4	3	4	2	3	3	1	1	1	4	3	2	2	2	1	1	7	3	5	4	10	2	8	3	3	3	10.5233	10.7507	50	147
368	26.15	3	2	2	4	1	4	1	5	3	12	12	4	3	1	12	4	1	1	4	2	2	2	3	3	2	1	1	3	3	2	2	2	1	1	5	3	15	1	8	2	9	3	4	2	11.0959	11.3233	35.1	130.5
369	26.15	3	2	2	4	1	4	1	5	3	10	12	4	4	5	12	3	3	3	5	4	4	15	0	3	1	1	1	4	3	2	2	2	1	4	1	3	6	4	10	2	8	3	3	3	10.8877
370	26.15	3	2	2	4	1	4	2	5	3	12	12	3	7	1	12	3	1	2	4	3	3	2	0	3	1	1	1	3	3	2	2	2	1	1	10	3	6	4	10	2	8	3	3	3	10.4548	10.6822	37.5	139.8
371	26.15	3	2	2	4	1	4	2	5	3	12	4	4	4	1	4	4	0	0	3	2	2	1	0	3	1	1	1	3	3	2	2	2	2	6	4	5	5	4	10	2	11	4	4	1	10.2356	10.463	49.3	137.9
372	26.15	3	2	2	4	1	4	2	5	3	13	12	4	7	1	12	4	5	3	6	4	6	2	3	3	1	1	1	3	3	2	2	2	1	1	7	3	2	5	11	3	10	4	4	2	10.1507	10.3781	38.8	142
373	25.342	1	1	2	1	1	21	1	5	3	17	17	2	2	1	17	2	1	1	6	5	4	7	3	3	6	1	1	4	3	2	2	2	1	1	7	1	15	1	12	3	6	2	2	5	10.863	11.0521	46.4	146.6
374	9.428	3	3	1	5	1	5	1	5	3	10	13	4	4	1	13	4	4	4	5	3	4	2	0	3	2	1	1	4	3	2	2	2	1	6	5	3	15	1	8	2	9	3	4	2	11.0685	11.2658	47.4	141.1
375	9.306	3	2	1	1	1	1	1	5	1	14	15		7	3	15	4	1	1	4	3	3	14	0	4	1	1	1	3	2	2	2	2	1	4	5	2	3	5	12	3	9	3	4	3	10.389	10.5945	35.7	148
376	9.95	3	2	2	2	2	3	2	5	1	12			5	2	12	5	3	2	4	3	4	12	0	3	1	1	1	3	3	2	2	2	1	4	10	3	4	4	10	2	10	4	5	2	10.7918	11.0247	54.3	149
377	9.95	3	2	2	2	1	3	1	5	1		12	4		1	12	4	3	3	5	3	3	2	0	3	1	1	1	3	2	2	2	2	1	1	10	3	14	1	7	2	9	3	4	2	10.9151	11.1479	34.7	144
378	9.95	3	2	2	2	1	3	2	1	1	8	11	4		1	11	4	1	1	3	3	3	44	3	3	1	1	1	3	3	2	2	2	1	7	5	4	9	3	9	2	10	4	4	2	14.7808	15.0137	43.9	150.6
379	9.228	2	2	3	6	2	6	1	1	1	12			3	2	12	3	0	0	3	3	3	52	3	2	2	1	1	4	3	2	2	2	1	8	5	3	15	1	7	2	8	3	3	3	15.6274	15.8712	56.2	171
380	9.228	2	2	3	6	1	19	1	1	1		8	3	7	1	8	3	3	4	4	3	2	6	3	4	1	1	1	4	2	2	2	2	1	4	7	4	14	1	8	2	9	3	3	3	15.5616	15.8055	84.2	171
381	9.228	2	2	3	6	1	18	1	1	1	12	6	4	7	1	6	4	2	1	5	3	4	2	0	4	2	1	1	3	3	2	1	2	2	6	1	5	3	5	13	3	12	4	4	1	15.7945	16.0384	95.8	172.5
382	9.228	2	2	3	6	1	13	1	1	1	12		3	3	2	12	3	0	0	2	2	2	12	3	2	1	1	1	3	3	2	2	2	1	4	10	3	5	4	9	2	8	3	3	3	14.6603	14.9041	59.4	163.5
383	9.228	2	2	3	6	2	6	1	1	1	12	12	3	3	3	17	2	4	3	4	3	3	14	3	2	1	1	1	4	3	2	2	2	2	2	7	1	11	2	7	2	5	2	2	5	15.4301	15.674	60.5	165.4
384	9.228	2	2	3	6	1	6	1	1	1	17	12	3	2	2	17	2	0	0	2	3	3	12	3	2	2	1	1	3	3	2	2	2	2	2	5	1	15	1	7	2	5	2	2	5	14.4356	14.6795	75.1	180
385	9.228	2	2	3	6	1	18	2	1	1	17	12	3	3	1	17	3	0	0	3	2	2	1	3	2	1	1	1	4	3	1	2	2	1	1	5	1	12	2	7	2	6	2	3	4	14.7973	15.0411	46.7	159.6
386	9.228	2	2	3	6	2	6	1	1	1	12	12	3	3	3	17	2	4	3	4	3	3	14	3	2	1	1	1	4	3	2	2	2	2	2	7	1	15	1	6	2	5	2	2	5	15.4301	15.674	60.8	165.6
387	9.228	2	2	3	6	1	13	1	5	2	14	17	2	2	1	17	2	1	2	4			2	0	2	1	1	1	3		1					7	1				1	4	2	2	5	11.7041	11.9479	48	153.5
388	9.228	2	2	3	6	1	6	1	5	2	12		2	2	2	12	2	2	2	4	3	4	4	0	2	1	1	1	3	3	2	2	2	1	4	10	3	6	4	9	2	7	3	2	4	10.8877	11.1315	41	152.5
389	9.228	2	2	3	6	2	6	1	5	2	19	20	2	2	2	19	2	3		4	3	4	4	0	2	1	1	1	3	3	2	2	2	1	2	7	1	14	1	6	2	5	2	2	6	10.4192	10.663	46.6	147
390	9.228	2	2	3	6	1	18	2	5	2	13	17	2	3	1	17	2	2	3	4	4	4	44	0	2	1	1	1	4	3	2	2	2	1	2	10	1	15	1	6	2	5	2	2	5	10.3288	10.5726	45.2	151.6
391	9.228	2	2	3	6	2	6	1	5	2	17	17	2	3	1	17	2	1	2	3	4	4	2	0	2	1	1	1	4	3	2	2	2	1	1	5	1	11	2	7	2	5	2	2	5	11.7781	12.0219	45	160.5
392	9.228	2	2	3	6	1	6	1	5	2		16	2	3	1	16	2	2	2	7	7	6	18	0	2	2	1	1	3	3	2	2	2	1	1	10	2	12	2	8	2	6	2	2	4	12.8027	13.0466	40.7	147.9
393	9.228	2	2	3	6	2	6	1	5	2		17	2	7	1	17	2	3	2	5	3	4	2	0	2	2	1	1	4	3	2	2	2	2	1	10	1	12	2	8	2	5	2	2	5	11.2822	11.526	50.3	149.7
394	9.228	2	2	3	6	2	6	2	5	2	12	10	2	3	3	9	2	2	3	4	3	4	14	0	2	1	1	1	3	3	2	2	2	2	2	7	4	13	1	6	2	8	3	2	4	11.0438	11.2877	44.6	146
395	9.228	2	2	3	6	2	6	1	5	2	16	17	3	7	1	17	3	0	0	3	3	3	1	0	2	2	1	1	3	3	2	2	2	1	1	7	1	15	1	7	2	6	2	3	4	11.8959	12.1397	58.5	146.2
396	9.228	2	2	3	6	2	18	1	5	2	17			3	2	17	3	1	1	5	3	5	19	0	2	1	1	1	4	3	2	2	2	2	2	10	1	7	3	8	2	6	2	3	4	11	11.2438	37.5	149.6
397	9.228	2	2	3	6	1	19	1	5	2	13	8	4	7	1	8	4	1	2	4	3	3	2	3	3	1	1	1	4	3	2	2	2	2	1	2	4	12	2	8	2	10	4	4	2	12.5425	12.7863	40.1	151.7
398	9.228	2	2	3	6	2	22	1	5	2	13			3	2	13	3	1	2	4	3	4	38	0	2	1	1	1	3	3	2	2	2	1	8	10	3	8	3	8	2	8	3	3	3	10.5205	10.7644	36	143.4
399	9.228	2	2	3	6	2	6	1	5	2	17	17		2	2	17	2	2	2	3	3	4	4	0	2	2	1	1	3	3	2	2	2	1	2	10	1	15	1	7	2	5	2	2	5	12.0603	12.3041	34.1	144.2
400	9.228	2	2	3	6	2	6	1	1	1	17	12			2	17	3	1	1	6	3	6	19	0	3	6	1	1	3	3	2	2	2	1	4	5	1	4	4	15	3	7	3	3	4	14.7808	15.0301	65.6	170
401	9.228	2	2	3	6	1	6	2	1	1	17	17	3	3	1	17	3	2	3	6	4	5	7	0	2	1	1	1	2	3	2	2	2	1	1	10	1	8	3	8	2	6	2	3	4	14.263	14.5123	56.2	150.7
402	9.228	2	2	3	6	2	9	2	1	1	12	12	3	3	2	12	3	1	2	2	2	3	12	0	3	3	1	1	4	3	2	2	2	1	4	5	3	6	4	12	3	9	3	3	3	14.6	14.8493	44.4	143.1
403	10.563	2	2	1	4	1	4	1	5	3		12	4	7	1	12	4	1	1	5	3	4	7	0	3	6	1	1	3	3	2	2	2	1	1	5	3	3	5	16	4	11	4	4	2	10.7068	10.9589	49.6	151
404	10.563	2	2	1	4	1	4	1	5	3	10	8	4	7	1	8	4	1	1	4	2	3	2	2	3	1	1	1	4	3	2	2	2	1	1	5	4	10	2	8	2	10	4	4	2	10.9726	11.2247	37.4	146.1
405	25.686	3	3	3	6	1	6	2	5	3	12	12		3	2	12	3	2	3	5	4	4	4	0	2	1	1	1	4	3	2	2	2	1	4	7	3	12	2	7	2	8	3	3	3	10.8822	11.137	46.8	146.1
406	25.686	3	3	3	6	2	6	2	1	3	10	17	2	7	1	17	2	2	1	5	4	4	2	0	2	2	1	1	3	3	2	2	2	1	1	7	1	15	1	7	2	5	2	2	5	14.8493	15.1041	69	159
407	25.686	3	3	3	6	1	13	2	1	3	12	12	2	3	1	12	2	4	4	6	5	6	7	0	2	1	1	1	3	3	2	2	2	1	1	10	3	11	2	7	2	7	3	2	4	14.4849	14.7397	54.3	161
408	25.686	3	3	3	6	2	6	2	1	3	12	17	2	7	1	17	2	1	2	2	2	3	12	0	2	2	1	1	3	3	2	2	2	1	4	7	1	11	2	8	2	5	2	2	5	14.7342	14.989	53.9	158.1
409	25.686	3	3	3	6	1	11	2	1	3	12	17	2	7	1	17	2	1	1	6	4	6	18	0	2	1	1	1	3	3	2	2	2	1	1	5	1	12	2	7	2	5	2	2	5	15.9205	16.1753	74.8	163.1
410	25.686	3	3	3	6	2	6	1	1	3	12	12	3	3	2	12	3	3	3	2	2	2	12	3	2	1	1	1	3	3	2	2	2	1	2	10	3	3	5	10	2	8	3	3	3	14.9699	15.2247	82.2	171.1
411	25.686	3	3	3	6	1	19	2	1	3	12	17	2	7	1	17	2	2	1	5	4	4	2	3	2	1	1	1	4	3	2	2	2	1	1	7	1	7	3	8	2	5	2	2	5	15.7315	15.9945	52.1	151.6
412	25.686	3	3	3	6	2	6	1	1	3	12	12	3	3	2	12	3	1	2	3	3	4	4	0	2	1	1	1	4	3	2	2	2	2	4	10	3	0	6	11	3	9	3	3	3	15.5479	15.811	62.4	171.6
413	9.947	1	1	2	3	2	5	1	1	3	12	12	3	7	1	12	3	1	1	4	3	3	2	4	3	1	1	1	3	3	2	2	2	1	3	10	3	3	5	11	3	9	3	3	3	15.0411	15.3123	44.6	160.2
414	9.947	1	1	2	3	1	9	1	1	3	12	12	3	3	1	12	3	2	2	5	3	5	18	3	2	2	1	1	4	3	2	2	2	1	1	10	3	7	3	9	2	8	3	3	3	14.0986	14.3699	74.6	161
415	9.947	1	1	2	3	1	3	1	1	3	13	17	2	3	1	17	2	2	2	5	2	3	2	0	3	1	1	1	3	3	2	2	2	1	1	2	1	5	4	10	2	5	2	2	5	14.7644	15.0356	45.2	153.2
416	9.947	1	1	2	3	1	3	1	1	3	13	13	2	7	1	13	2	2	1	5	6	5	2	0	2	1	1	1	4	3	2	2	2	1	1	7	3	15	1	6	2	7	3	2	4	14.8384	15.1096	54.5	169.5
417	9.947	1	1	2	3	1	23	1	1	3	12	12	3	3	2	12	3	1	2	5	3	4	19	3	4	1	1	1	4	3	2	2	2	1	2	10	3	3	5	12	3	9	3	3	3	15.1644	15.4356	52.8	163
418	9.947	1	1	2	3	1	5	1	1	3	13	12	3	7	1	12	3	3	2	6	4	5	2	4	3	1	1	1	4	3	2	2	2	1	1	10	3	14	1	7	2	8	3	3	3	14.7397	15.011	59.6	167
419	9.947	1	1	2	3	1	24	1	1	3	12	13	3	3	1	13	3	1	1	4	3	5	2	3	3	1	1	1	4	3	2	2	2	1	1	5	3	14	1	7	2	8	3	3	3	14.9123	15.1836	65.2	169.5
420	9.947	1	1	2	3	1	3	1	1	3	12	12	4	3	6	9	4	0	0	7	4	4	23	0	3	1	1	1	4	3	2	2	2	2	4	5	4	8	3	9	2	10	4	4	2	14.7288	15	72.7	183.1
421	9.947	1	1	2	3	1	3	1	1	3	22	14		3	2	22	3	2	1	4	3	3	1	0	3	1	1	1	3	3	2	2	2	1	1	7	1	12	2	8	2	6	2	3	5	14.6822	14.9534	47.4	158.4
422	9.947	1	1	2	3	1	2	1	1	3	17	17	2	2	1	17	2	2	2	4	3	3	2	0	2	1	1	1	3	2	2	2	2	1	6	7	1	15	1	6	2	5	2	2	5	15.2548	15.526	59.5	171
423	9.947	1	1	2	3	1	23	1	1	3	14	16	3	7	1	16	3	1	2	4	3	3	2	4	3	1	1	1	4	2	2	2	2	1	1	6	2	6	4	10	2	7	3	3	4	14.5918	14.863	47.7	160
424	9.947	1	1	2	3	1	3	1	1	3	15	13	4	7	1	13	4	1	2	4	3	4	2	0	3	1	1	1	3	2	2	2	2	1	1	2	3	15	1	7	2	9	3	4	2	14.1315	14.4027	80.3	166
425	9.947	1	1	2	3	1	3	1	1	3	12	15	3	7	1	15	3	6	5	7	5	6	2	3	3	1	1	1	4	3	2	2	2	1	1	3	2	8	3	9	2	7	3	3	4	14.5151	14.7863	71.1	167.4
426	9.947	1	1	2	3	1	3	1	1	3	12	12		3	2	12	3	0	0	2	4	3	12	0	3	2	1	1	4	3	2	2	2	1	2	5	3	5	4	11	3	9	3	3	3	14.337	14.6082	67.8	170.5
427	9.947	1	1	2	3	1	2	1	1	3	13	6	4	4	1	6	4	2	1	5	3	4	2	0	3	1	1	1	3	3	2	2	2	1	1	3	5	8	3	9	2	11	4	4	1	14.6301	14.9014	64	170.5
428	9.947	1	1	2	3	1	2	1	1	3	12	13	2	7	1	13	2	1	1	5	4	5	18	0	3	1	1	1	4	3	2	2	2	1	1	7	3	10	2	8	2	7	3	2	4	14.5562	14.8274	69.3	177
429	9.947	1	1	2	3	1	2	1	1	3	12	8	5	4	2	12	4	1	2	2	3	3	12	0	3	6	1	1	3	3	2	2	2	2	5	10	3	7	3	14	3	10	4	4	2	14.5808	14.8521	84.8	176.6
430	9.947	1	1	2	3	1	25	1	1	3	12	13	4	4	1	13	4	1	2	7	5	6	10	0	4	1	1	1	4	3	2	2	2	1	1	1	3	3	5	12	3	10	4	4	2	14.6767	14.9479	45.2	158.1
431	9.947	1	1	2	3	1	23	1	1	3	12	13	3	7	1	12	3	1	2	4	3	3	2	4	3	1	1	1	3	3	2	2	2	1	1	6	3	15	1	7	2	8	3	3	3	14.6548	14.926	66.2	171.6
432	9.947	1	1	2	3	1	2	1	1	3	11	13	3	7	1	13	3	3	2	8	2	4	7	0	3	1	1	1	3	2	2	1	2	1	1	2	3	15	1	7	2	8	3	3	3	14.5808	14.8521	58.8	159.4
433	9.947	1	1	2	3	1	3	1	1	3	15	17	3	7	1	17	3	2	2	5	3	4	2	0	3	1	1	1	3	2	2	2	2	1	1	7	1	12	2	8	2	6	2	3	4	14.5644	14.8356	56.1	169
434	9.947	1	1	2	3	1	16	1	1	3	11	11	3	7	1	11	3	2	1	5	3	4	2	0	3	6	1	1	3	3	2	2	2	1	1	3	4	10	2	13	3	10	4	3	3	15.8082	16.0795	77.2	176.2
435	9.947	1	1	2	3	1	21	1	1	3	16	16	3	7	1	16	3	1	1	4	2	4	2	0	4	1	1	1	4	3	2	2	2	1	1	4	2	8	3	10	2	7	3	3	4	14.537	14.8082	58.5	162.8
436	9.947	1	1	2	3	1	3	1	1	3	13	14	3	7	1	14	3	1	1	4	2	3	2	1	3	1	1	1	4	3	2	2	2	1	1	7	2	12	2	8	2	7	3	3	3	14.8685	15.1397	57.9	162.1
437	9.947	1	1	2	3	1	3	1	1	3	12	12	3	7	1	12	3	3	1	6	5	6	18	0	3	1	1	1	3	3	2	2	2	1	6	1	3	11	2	8	2	8	3	3	3	14.8082	15.0795	60.9	170.5
438	9.947	1	1	2	3	1	3	1	1	3	13	12	3	7	1	12	3	2	3	6	4	5	53	0	3	1	1	1	3	3	2	2	2	1	1	3	3	15	1	7	2	8	3	3	3	14.8685	15.1397	67.8	162
439	9.947	1	1	2	3	1	3	1	1	3	13	13	4	7	1	13	4	1	2	3	3	3	1	3	3	2	1	1	3	2	2	2	2	1	1	5	3	10	2	9	2	9	3	4	2	14.9753	15.2466	53.5	166.8
440	9.947	1	1	2	3	1	3	1	1	3	12	12	3	3	1	12	3	1	2	4	3	3	2	0	3	1	1	1	4	2	2	2	2	1	1	5	3	6	4	10	2	8	3	3	3	14.6575	14.9288	56.9	166.5
441	9.947	1	1	2	3	1	23	1	1	3	8	13	4	4	1	13	4	1	2	3	2	2	2	0	3	1	1	1	4	3	2	2	2	1	1	3	3	2	5	11	3	10	4	4	2	15.0986	15.3699	50.6	169.3
442	9.947	1	1	2	3	1	16	1	1	3	13	10	4	4	1	10	4	1	2	4	3	3	2	0	4	1	1	1	4	3	2	2	2	1	1	7	4	15	1	8	2	10	4	4	2	14.2658	14.537	60.2	165.1
443	9.947	1	1	2	3	1	3	1	1	3	5	8	5	4	1	8	5	1	2	3	3	3	2	0	3	1	1	1	4	3	2	2	2	1	1	2	4	6	4	10	2	11	4	5	1	14.5342	14.8055	74.6	171.5
444	9.947	1	1	2	3	1	23	1	1	3	12	12	4	3	1	12	4	1	2	4	3	4	2	3	3	1	1	1	4	3	2	2	2	1	1	5	3	12	2	8	2	9	3	4	2	14.737	15.0082	55.4	149
445	9.947	1	1	2	3	1	3	1	1	3	13	16	3	7	1	16	3	1	2	3	3	3	2	0	3	1	1	1	4	2	2	2	2	1	1	3	2	11	2	8	2	7	3	3	4	14.4521	14.7233	57.8	175.5
446	9.947	1	1	2	3	1	3	1	1	3	13	13	3	3	1	13	3	2	2	5	3	4	2	3	3	1	1	1	3	3	2	2	2	1	1	7	3	8	3	9	2	8	3	3	3	14.4795	14.7507	68.3	169.2
447	9.947	1	1	2	3	1	23	1	1	3	12	9	4	7	1	9	4	2	2	9	5	6	17	0	4	1	1	1	4	3	2	2	2	1	6	1	4	6	4	11	3	11	4	4	2	14.4411	14.7123	79.2	173.1
448	9.947	1	1	2	3	1	23	1	1	3	13	10	4	4	1	10	4	2	1	5	3	3	2	0	3	1	1	1	3	3	2	1	2	1	1	2	4	8	3	9	2	10	4	4	2	15.1507	15.4219	58.4	179.4
449	9.947	1	1	2	3	1	26	1	1	3	8	11	4	3	1	11	4	1	2	4	4	3	2	3	3	1	1	1	4	3	2	2	2	1	6	5	4	6	4	10	2	10	4	4	2	14.6411	14.9123	83.3	180
450	9.947	1	1	2	3	1	3	1	5	3	12	9	4	7	1	9	4	2	3	5	4	4	2	0	3	1	1	1	3	3	2	2	2	1	1	5	4	10	2	8	2	10	4	4	2	10.7973	11.0685	43.8	147.8
451	9.947	1	1	2	3	1	3	1	5	3	8	8	4	7	1	8	4	2	3	4	3	4	4	0	4	1	1	1	3	2	2	2	2	1	4	5	4	3	5	12	3	11	4	4	2	10.9096	11.1808	34.3	130.3
452	9.947	1	1	2	3	1	2	1	5	3	12	17	2	3	2	12	3	1	1	5	3	4	19	0	3	1	1	1	4	3	2	2	2	1	4	10	3	12	2	8	2	8	3	3	3	11.074	11.3452	56.2	152.4
453	9.947	1	1	2	3	1	2	1	5	3	16	16	3	3	1	16	3	0	0	3	3	3	1	0	3	1	1	1	3	3	2	2	2	1	1	7	2	6	4	10	2	7	3	3	4	10.2658	10.537	34.6	134.5
454	9.947	1	1	2	3	1	15	1	5	3	12	12	3	7	1	12	3	2	2	6	4	5	7	0	3	1	1	1	3	2	2	2	2	1	1	10	3	15	1	7	2	8	3	3	3	10.3233	10.5945	33.5	136.6
455	9.947	1	1	2	3	1	3	1	5	3	15	16	3	3	1	12	3	4	2	5	4	4	7	3	3	1	1	1	3	3	2	2	2		1	5	3	8	3	9	2	8	3	3	3	10.5014	10.7726	40.3	149.1
456	9.947	1	1	2	3	2	25	1	5	3	13	13	3	5	3	12	3	1	1	4	3	3	14	4	3	1	1	1	4	3	2	2	2	1	2	7	3	2	5	11	3	9	3	3	3	10.6356	10.9068	32.8	138
457	9.947	1	1	2	3	1	3	1	5	3	12	13	3	7	1	13	3	1	1	4	2	3	2	0	3	1	1	1	3	3	2	2	2	1	1	5	3	15	1	7	2	8	3	3	3	11.0767	11.3479	39.9	143.3
458	9.947	1	1	2	3	1		1	5	3	11	12	4	4	1	12	4	5	5	9	3	6	7	0	3	2	1	1	3	3	2	2	2	1	1	9	3	9	3	10	2	9	3	4	2	11.011	11.2822	36.1	147.3
459	9.947	1	1	2	3	1	3	1	5	3	11	13	3	7	1	13	3	1	1	4	3	3	2	3	3	1	1	1	4	3	2	2	2	2	1	7	3	12	2	8	2	8	3	3	3	10.4384	10.7096	48.3	142.5
460	9.947	1	1	2	3	1	3	1	5	3	17	12	3	5	1	12	3	1	2	4	3	3	2	0	3	1	1	1	3	3	2	2	2	1	1	10	3	15	1	7	2	8	3	3	3	10.4	10.6712	35.2	133.7
461	9.947	1	1	2	3	1	3	1	5	3	13	13	3	3	1	12	3	1	2	3	2	3	2	0	3	1	1	1	4	3	2	2	2	1	1	10	3	8	3	9	2	8	3	3	3	10.7205	10.9918	52.6	150.6
462	9.947	1	1	2	3	2	5	1	5	3	12	12	4	7	1	12	4	3	3	5	3	5	2	0	3	1	1	1	3	3	2	2	2	1	6	5	3	8	3	9	2	9	3	4	2	11.3726	11.6438	35.5	141.5
463	9.947	1	1	2	3	1	2	1	5	3	13	17	3	3	1	17	3	2	3	6	5	5	7	0	3	1	1	1	4	3	2	2	2	1	1	7	1	15	1	7	2	6	2	3	4	11.6329	11.9041	45.1	143
464	9.947	1	1	2	3	1	2	1	5	3	13	6	4	4	1	6	4	2	2	5	3	4	2	3	3	1	1	1	4	3	2	2	2	1	1	3	5	8	3	9	2	11	4	4	1	10.6027	10.874	33	142.7
465	9.947	1	1	2	3	1	23	1	5	3	12	16	3	7	1	16	3	3	3	5	4	5	2	0	3	1	1	1	4	2	2	2	2	1	1	7	2	11	2	8	2	7	3	3	4	11.0027	11.274	55.3	146.8
466	9.947	1	1	2	3	2	3	1	5	3	13	12	3	3	3	12	3	1	1	4	3	3	14	0	3	1	1	1	4	3	2	2	2	1	4	8	3	11	2	8	2	8	3	3	3	10.7096	10.9808	46.5	138
467	9.947	1	1	2	3	1	3	1	5	3	12	12	4	7	1	12	4	3		5	4	4	2	0	3		1	1	3	3	2	2	2	1	1	10	3	12	2		1	8	3	4	2	10.9014	11.1726	41.5	141.1
468	9.947	1	1	2	3	2	27	1	5	3	13	13	2	3	2	13	3	3	2	5	3	4	4	0	2	1	1	1	3	3	2	2	2	2	6	7	3	15	1	6	2	8	3	3	3	10.5479	10.8192	66.8	159.1
469	9.947	1	1	2	3	1	3	1	5	3	16	17	2	3	2	16	3	3	4	2	2	2	12	0	3	1	1	1	3	3	2	2	2	1	2	1	2	11	2	8	2	7	3	3	4	10.8548	11.126	59	157.6
470	9.947	1	1	2	3	1	3	1	5	3	10	12	3	7	1	12	3	2	3	7	4	4	7	0	3	1	1	1	1	2	2	2	2	1	1	6	3	15	1	7	2	8	3	3	3	10.0247	10.2959	37.8	140.5
471	26.084	1	2	2	8	1	8	1	5	3	8	5	4	7	3	12	3	2	1	4	2	4	14	3	4	1	1	1	3	3	2	2	2	2	6	1	3	11	2	9	2	8	3	3	3	10.5863	10.8548	35.6	143.3
472	26.084	1	2	2	8	1	8	1	5	3	10	9	4	7	1	9	4	2	1	5	5	6	7	0	3	1	1	1	3	3	2	1	2	1	6	5	4	1	5	11	3	11	4	4	2	12.0904	12.3589	37.4	144.2
473	26.084	1	2	2	8	2	8	1	5	3	0	8	4	4	3	8	4	3	2	6	2	5	14	0	3	1	1	1	4	3	2	2	2	1	5	10	4	0	6	12	3	11	4	4	2	10.7753	11.0438	38	146.5
474	26.084	1	2	2	8	1	8	1	5	3	10	8	4	4	3	8	4	3	1	6	5	5	14	0	4	1	1	1	4	3	2	2	2	1	6	5	4	5	4	11	3	11	4	4	2	10.9753	11.2438	37.4	135.6
475	26.084	1	2	2	8	2	8	1	5	3		8	4	7	1	8	4	3	3	6	2	4	2	0	4	1	1	1	3	2	2	1	2	1	1	10	4	6	4	11	3	11	4	4	2	11.6192	11.8877	51.1	142
476	26.084	1	2	2	8	2	8	1	5	3	15	8	4	4	1	8	4	3	3	6	2	6	2	0	3	1	1	1	4	3	2	2	2	1	2	2	4	0	6	12	3	11	4	4	2	11.2411	11.5096	54.3	152
477	26.084	1	2	2	8	1	8	1	5	3	6	12	4	7	1	12	4	2	2	4	2	4	2	0	3	1	1	1	4	3	2	2	2	1	1	3	3	3	5	11	3	10	4	4	2	10.9507	11.2192	68.5	148.5
478	26.084	1	2	2	8	1	8	1	5	3	12	12	3	3	2	12	3	6	4	5	3	4	14	0	3	1	1	1	3	3	2	2	2	1	4	5	3	8	3	9	2	8	3	3	3	10.5808	10.8493	48.4	148.2
479	26.084	1	2	2	8	1	8	2	5	3	16	12	5	4	2	10	4	0	0	3	3	3	6	0	3	1	1	1	3	3	2	2	2	1	1	7	4	11	2	8	2	10	4	4	2	10.4329	10.7014	37.4	138.6
480	26.084	1	2	2	8	1	8	1	5	3	8	12	4	7	1	12	4	3	2	5	3	3	2	0	3	1	1	1	4	3	2	2	2	1	1	10	3	5	4	10	2	9	3	4	2	10.4795	10.7479	40.4	146.4
481	26.084	1	2	2	8	1	8	1	5	3	3	10	3	7	1	10	3	3	4	3	2	2	1	0	4	1	1	1	4	3	2	2	2	1	1	5	4	0	6	13	3	10	4	3	3	10.4767	10.7452	52.9	138.2
482	26.084	1	2	2	8	1	8	1	5	3	8	6	4	4	1	6	4	3	2	6	3	3	2	0	4	1	1	1	4	3	2	2	2	1	2	10	5	8	3	10	2	11	4	4	1	10.5452	10.8137	60.6	149.4
483	26.084	1	2	2	8	1	8	2	5	3	8	10	5	7	2	10	5	3	4	4	2	1	4	0	3	1	1	1	4	3	2	2	2	1	4	10	4	0	6	12	3	12	4	5	2	10.3945	10.663	31.6	136.4
484	26.084	1	2	2	8	1	8	2	5	3	7	7	4	7	5	7	4	2	2	7	4	5	15	0	3	1	1	1	4	3	2	2	2	1	2	1	5	3	5	11	3	12	4	4	1	10.7068	10.9753	37	146.2
485	26.084	1	2	2	8	2	8	2	5	3	11	9	4	4	1	9	4	1	2	4	2	3	2	0	3	1	1	1	4	3	2	2	2	1	6	1	4	15	1	7	2	10	4	4	2	11.4356	11.7041	54	158.1
486	26.084	1	2	2	8	1	8	2	5	3	12	12	4	7	1	12	4	2		5	4	4	2	0	4	1	1	1	4	3	2	2	2	1	1	10	3	7	3	10	2	9	3	4	2	10.2548	10.5233	44.5	151
487	26.084	1	2	2	8	2	8	2	5	3	17	17		2	2	17	2	1	2	4	3	3	2	0	3	1	1	1	3	3	2	2	2	1	5	5	1	12	2	8	2	5	2	2	5	10.6904	10.9589	44.6	145
488	26.084	1	2	2	8	1	8	2	5	3	12	11	4	4	1	11	4	1	2	4	3	3	2	0	4	1	1	1	3	3	2	2	2	1	1	10	4	3	5	12	3	11	4	4	2	10.8192	11.0877	37.7	152.8
489	26.084	1	2	2	8	2	8	2	5	3	9	11	4	4	1	11	4	1	1	4	1	2	2	0	3	1	1	1	3	3	2	2	2	1	6	10	4	0	6	12	3	11	4	4	2	10.811	11.0795	43.3	133.2
490	26.084	1	2	2	8	1	8	1	5	3	12	12	4	4	1	12	4	2	1	4	2	3	2	0	3	1	1	1	4	3	2	2	2	1	6	5	3	3	5	11	3	10	4	4	2	10.5452	10.8137	56.1	150.1
491	26.084	1	2	2	8	1	28	1	5	3	12	12	4	4	2	12	4	1	2	3	3	3	4	3	4	1	1	1	4	3	2	2	2	1	4	7	3	11	2	9	2	9	3	4	2	11.7945	12.063	55.2	145.7
492	26.084	1	2	2	8	2	8	1	5	3	8	12	4	7	1	12	4	4	0	7	4	3	2	0	6	1	1	1	4	2	2	2	2	2	1	10	3	8	3	12	3	10	4	4	2	10.526	10.7945	47	149.2
493	26.084	1	2	2	8	1	8	1	5	3	9	11	4	7	1	11	4	1	1	6	3	4	11	0	4	1	1	1	4	3	2	2	2	2	6	1	4	8	3	10	2	10	4	4	2	10.211	10.4795	25	127
494	9.947	1	1	2	3	1	3	1	5	3	12	12	4	7	1	12	4	2	1	4	3	3	2	0	3	1	1	1	3	3	2	2	2	1	1	10	3	11	2	8	2	9	3	4	2	11.1205	11.3918	40.2	144.6
495	9.947	1	1	2	3	1	3	1	5	3	16	12	4	4	1	12	4	2	2	5	2	4	2	0	3	1	1	1	3	3	2	2	2	1	1	10	3	12	2	8	2	9	3	4	2	10.6493	10.9205	42.9	154
496	9.947	1	1	2	3	1	3	1	5	3		12	4	7	1	12	4	1	1	6	4	4	7	0	3	1	1	1	3	2	2	2	2	1	1	10	3	6	4	10	2	9	3	4	2	10.3425	10.6137	37.2	144.9
497	9.947	1	1	2	3	2	2	1	5	3	15	15	2	7	1	15	2	0	0	3	2	2	1	3	2	1	1	1	3	3	2	2	2	1	1	7	2	8	3	8	2	6	2	2	4	10.8986	11.1699	57.2	150.2
498	9.947	1	1	2	3	1	3	1	5	3	13	17	3	7	1	17	3	1	1	3	3	3	2	0	3	1	1	1	3	2	2	2	2	1	1	10	1	11	2	8	2	6	2	3	4	11.2219	11.4932	34.3	146.9
499	9.947	1	1	2	3	1	3	1	5	3	12	12	4	3	2	12	3	0	0	6	4	5	6	0	3	1	1	1	3	3	2	2	2	1	2	10	3	15	1	7	2	8	3	3	3	10.6767	10.9479	38.9	138.5
500	9.947	1	1	2	3	2	5	1	5	3	12	12	4	4	2	12	4	0	0	3	3	3	6	0	3	1	1	1	3	3	2	2	2	1	5	5	3	1	5	11	3	10	4	4	2	10.5068	10.7781	53.1	146.6
501	9.947	1	1	2	3	1	2	1	5	3	6			4	2	6	4	0	0	5	3	5	31	0	3	1	1	1	3	2	2	2	2	1	1	10	5	6	4	10	2	11	4	4	1	10.8055	11.0767	32.8	147
502	9.947	1	1	2	3	1	2	1	5	3	17	14		2	2	17	2	2	1	6	5	5	48	0	4	1	1	1	3	3	2	2	2	1	4	10	1	11	2	9	2	5	2	2	5	10.7808	11.0521	38.5	142.1
503	9.947	1	1	2	3	1	2	1	5	3	17	15	3	7	1	15	3	3	1	5	3	4	2	0	3	1	1	1	3	2	2	2	2	1	1	10	2	8	3	9	2	7	3	3	4	10.6301	10.9014	55.2	153.5
504	9.947	1	1	2	3	1	5	1	5	3	11	10	4	5	1	10	4	2	2	5	3	4	2	0	3	1	1	1	4	3	2	2	2	1	1	5	4	8	3	9	2	10	4	4	2	10.9918	11.263	35.5	141.6
505	9.947	1	1	2	3	1	3	1	5	3	14	12	4	4	1	12	4	0	0	3	3	3	1	0	4	1	1	1	3	3	2	2	2	1	1	10	3	6	4	11	3	10	4	4	2	10.989	11.2603	54.8	145.5
506	9.947	1	1	2	3	1	3	1	5	3	13	13	3	3	1	13	3	2	1	4	3	3	2	0	3	1	1	1	4	2	2	2	2	1	1	10	3	15	1	7	2	8	3	3	3	10.6658	10.937	34.9	139.5
507	9.947	1	1	2	3	1	2	1	5	3	13	13	3	4	1	13	3	1	1	5	3	4	7	0	3	1	1	1	3	3	2	2	2	1	1	10	3	11	2	8	2	8	3	3	3	10.1726	10.4438	43.4	144.8
508	9.947	1	1	2	3	1	2	1	5	3	17	12	3	3	2	17	3	2	1	4	2	3	44	0	3	1	1	1	3	3	2	2	2	1	4	5	1	7	3	9	2	6	2	3	4	11.1616	11.4329	41.5	151.5
509	9.947	1	1	2	3	1	3	1	5	3	14	15	3	3	1	15	3	1	2	4	4	3	2	0	3	2	1	1	3	3	2	2	2	1	1	7	2	15	1	8	2	7	3	3	4	10.3342	10.6055	55.5	143.6
510	9.947	1	1	2	3	1	2	1	5	3	11	12	3	7	1	12	3	3	4	9	3	6	11	0	3	1	1	1	3	3	2	2	2	2	6	5	3	11	2	8	2	8	3	3	3	11.5562	11.8274	32.2	140.6
511	9.947	1	1	2	3	1	24	1	5	3	13	13	3	4	1	13	3	1	2	4	3	3	2	0	3	1	1	1	3	3	2	2	2	1	1	5	3	15	1	7	2	8	3	3	3	10.411	10.6822	50	145.3
512	9.947	1	1	2	3	1	3	1	1	3	13	15	3	7	1	15	3	1	1	4	3	3	2	3	3	1	1	1	4	3	2	2	2	1	1	7	2	15	1	7	2	7	3	3	4	14.474	14.7452	52.2	169
513	9.947	1	1	2	3	1	3	1	1	3	11	11	4	4	1	11	4	2	3	4	3	3	2	3	3	1	1	1	4	2	2	2	2	1	1	4	4	3	5	11	3	11	4	4	2	14.7616	15.0329	59.1	165
514	9.947	1	1	2	3	1	3	1	1	3	12	12	4	4	1	12	4	2	3	8	3	4	9	0	3	1	1	1	3	3	2	2	2	1	1	5	3	2	5	11	3	10	4	4	2	14.4411	14.7123	52.2	165.3
515	10.095	3	3	1	7	1	7	2	5	3	11	12	4	7	5	12	4	2	1	6	5	4	43	0	4	1	1	1	3	3	2	1	2	1	4	7	3	8	3	10	2	9	3	4	2	10.8192	11.0932	38.1	147.7
516	10.095	3	3	1	7	1	7	2	5	3	10	12	4	7	1	12	4	4	2	9	6	6	9	0	4	1	1	1	3	3	2	2	2	1	6	10	3	6	4	11	3	10	4	4	2	10.8192	11.0932	43	136.2
517	10.095	3	3	1	7	1	10	2	5	3	9	8		4	2	9	4	2	2	5	1	3	54	0	6	2	1	1	3	3	2	2	2	1	5	2	4	0	6	16	4	12	4	4	2	10.3233	10.5973	41.6	141.7
518	10.095	3	3	1	7	1	15	1	5	3	8	8	5	5	1	8	5	0	0	5			8	0	4	1	1	1	4	3	2	2	2	1	6	10	4	12	2	9	2	11	4	5	1	12.3425	12.6164	46.7	147.5
519	10.095	3	3	1	7	1	7	1	5	3	8	8	4	4	1	8	4	4	4	5	3	4	3	0	5	3	1	1	4	3	2	2	2	1	1	10	4	5	4	14	3	11	4	4	2	10.4575	10.7315	38	132.1
520	10.095	3	3	1	7	1	10	2	5	3	9	8	4	4	3	8	4	5	5	7	2	3	14	0	4	1	1	1	3	3	2	2	2	1	5	10	4	0	6	13	3	11	4	4	2	14.4192	14.6932	38.7	145.1
521	10.095	3	3	1	7	2	7	2	5	3	12	13	3	7	2	13	3	3	3	4	3	3	33	0	3	2	1	1	4	2	2	2	2	1	4	7	3	11	2	9	2	8	3	3	3	10.7178	10.9918	60.4	151.8
522	10.095	3	3	1	7	1	10	2	5	3	10	8	4	4	6	8	4	3	2	7	3	4	55	0	4	2	1	1	3	3	2	2	2	1	4	5	4	1	5	13	3	11	4	4	2	10.3342	10.6082	56.3	143.2
523	10.095	3	3	1	7	1	7	1	5	3	9	5	5	4	2	9	4	2	2	5	3	4	14	3	4	2	1	1	3	3	2	2	2	2	2	5	4	0	6	14	3	11	4	4	2	11.1151	11.389	39.2	137.1
524	10.095	3	3	1	7	1	7	1	5	3	8	12	4	7	1	12	4	2	3	6	6	6	2	0	4	6	1	1	4	3	2	2	2	1	1	10	3	8	3	15	3	10	4	4	2	10.9507	11.2247	48.6	141.4
525	10.095	3	3	1	7	2	10	2	5	3	6	10	4	4	1	10	4	3	4	5	2	5	2	0	4	1	1	1	3	3	2	2	2	1	1	10	4	3	5	12	3	11	4	4	2	10.6082	10.8822	57.1	146.2
526	10.095	3	3	1	7	2	15	1	5	3	12	12	4	7	1	12	4	3	3	5	3	9	2	0	4	1	1	1	3	3	2	2	2	1	1	1	3	0	6	13	3	10	4	4	2	10.263	10.537	34.3	139.2
527	10.095	3	3	1	7	1	10	1	5	3	8	4	5	7	1	4	5	3	2	12			11	0	4	6	1	1	3	3	2	2	2	1	6	10	5	9	3	15	3	13	5	5	1	11.7397	12.0137	27.5	130.4
528	10.095	3	3	1	7	1	7	1	5	3	8	12	3	7	1	12	3	2	3	5	5	10	2	3	4	1	1	1	3	3	2	1	2	1	1	4	3	15	1	8	2	8	3	3	3	10.4219	10.6959	36.8	136.8
529	10.229	3	3	2	8	1	8	1	5	3	8	12	4	7	3	12	4	1	1	6	4	4	56	0	4	6	1	1	3	3	2	2	2	1	4	8	3	0	6	18	4	11	4	4	2	12.0192	12.3068	46.2	148
530	10.229	3	3	2	8	1	8	1	5	3	4	13	4	7	1	13	4	2	1	5	2	2	2	0	4	1	1	1	1	3	2	2	2	1	1	1	3	8	3	10	2	9	3	4	2	10.9452	11.2329	33.8	143.7
531	10.229	3	3	2	8	1	8	1	5	3	8	8		4	2	8	4	2		5	5	6	19	0	3	6	1	1	3	2	2	2	2	2	5	9	4	1	5	16	4	12	4	4	2	10.9068	11.1945	46.6	139.9
532	10.229	3	3	2	8	1	8	1	5	3	10	8	5	4	2	10	4	1	2	6	10	9	19	0	4	1	1	1	4	3	2	2	2	1	4	10	4	10	2	9	2	10	4	4	2	11.3973	11.6849	51	148.8
533	10.229	3	3	2	8	1	8	2	5	3	12	10	4	7	1	10	4	6	3	7	1	4	2	0	4	1	1	1	4	3	2	2	2	2	6	10	4	1	5	12	3	11	4	4	2	10.2822	10.5699	38	147.5
534	10.229	3	3	2	8	1	8	2	5	3	8	11	4	7	1	11	4	4	5	7	5	5	2	0	4	1	1	1	4	3	2	2	2	1	1	1	4	10	2	9	2	10	4	4	2	11.0932	11.3808	37.2	139.9
535	10.229	3	3	2	8	1	8	1	5	3	11			4	3	11	4	2	3	4	2	3	14	0	4	1	1	1	3	3	2	2	2	1	4	1	4	8	3	10	2	10	4	4	2	12.1562	12.4438	44.1	142.2
536	10.229	3	3	2	8	1	8	2	5	3	7	11	4	4	2	7	4	4	3	11	6	10	17	0	4	2	1	1	3	3	2	2	2	1	4	2	5	1	5	13	3	12	4	4	1	10.4932	10.7808	35.2	136.3
537	10.229	3	3	2	8	2	8	1	5	3	1	8	4	7	1	8	4	0	0	4	2	3	3	3	4	1	1	1	4	3	2	2	2	1	6	10	4	14	1	8	2	10	4	4	2	13.1507	13.4384	69.2	162.1
538	10.229	3	3	2	8	2	8	1	5	3	9			4	2	9	4	2	2	7	3	4	57	3	5	2	1	1	4	3	2	2	2	1	6	1	4	7	3	12	3	11	4	4	2	10.663	10.9507	60	149.5
539	10.229	3	3	2	8	1	8	1	5	3	11	5		4	2	11	4	0	0	11	6	6	23	0	4	1	1	1	4	3	2	2	2	1	8	1	4	6	4	11	3	11	4	4	2	10.9781	11.2658	39.7	140
540	10.229	3	3	2	8	1	8	1	5	3	8			4	5	8	4	5	4	5	4	4	15	3	4	1	1	1	3	3	2	2	2	1	12	10	4	1	5	12	3	11	4	4	2	10.4658	10.7534	34.7	141
541	10.229	3	3	2	8	1	8	1	5	3	12	12	4	4	5	12	4	1	1	6	2	5	15	3	4	2	1	1	4	3	1	2	2	2	2	1	3	11	2	10	2	9	3	4	2	11.274	11.5616	43.7	149
542	10.229	3	3	2	8	1	8	1	5	3	4	9	4	4	1	9	4	2	1	4	3	3	2	0	4	1	1	1	4	3	2	2	2	1	1	4	4	15	1	8	2	10	4	4	2	10.5397	10.8274	38.5	138.6
543	10.229	3	3	2	8	1	8	1	5	3	13	11	4	4	1	11	4	1	2	5	4	4	18	0	4	1	1	1	4	3	2	2	2	1	1	1	4	3	5	12	3	11	4	4	2	10.6411	10.9288	63.2	153.5
544	10.229	3	3	2	8	1	8	1	5	3	11	10	4	7	1	10	4	2	1	9	6	6	11	3	4	6	1	1	4	3	2	2	2	2	6	13	4	4	4	16	4	12	4	4	2	10.3808	10.6685	42.7	137
545	26.084	1	2	2	8	1	8	1	5	3	9	12	4	4	1	12	4	1	2	4	2	4	2	0	4	1	1	1	4	3	2	2	2	1	1	5	3	2	5	12	3	10	4	4	2	11.8877	12.1918	34.4	140.4
546	26.368	1	2	2	2	1	3	2	5	3	16	12	3		1	16	3	2	1	5	5	5	2	3	4	2	1	1	3	3	2	2	2	1	1	10	2	6	4	12	3	8	3	3	4	10.2767	10.5671	30.8	135.5
547	26.368	1	2	2	2	1	3	2	1	3	17	12		3	2	17	3	1	1	3	4	4	4	0	3	1	1	1	3	3	2	2	2	1	2	10	1	12	2	8	2	6	2	3	4	14.3808	14.6712	57.2	157.2
548	26.368	1	2	2	2	1	3	2	5	3	15	12	4	3	1	12	4	1	1	4	3	3	2	0	3	1	1	1	3	3	2	2	2	1	1	10	3	15	1	7	2	9	3	4	2	10.4849	10.7753	37.5	142.7
549	26.368	1	2	2	2	1	3	1	5	3	12			4	2	12	4	0	0	7	4	4	21	0	4	1	1	1	4	2	2	2	2	1	5	2	3	12	2	9	2	9	3	4	2	11.1096	11.4	52.9	151.8
550	26.368	1	2	2	2	1	3	1	1	3	12	12	3	7	2	12	3	1	1	2	5	2	2	0	4	1	1	1	3	2	2	2	2	2			3				1	7	3	3	3	15.9315	16.2219	57.9	171
551	10.229	3	3	2	8	1	8	1	5	3	8	10	4	7	1	10	4	2	3	9	4	4	2	0	4	1	1	1	3	3	2	2	2	1	1	2	4	10	2	9	2	10	4	4	2	11.2767	11.5836	61	150.8
552	10.229	3	3	2	8	1	8	1	5	3	14			3	2	14	3	0	0	9	5	9	23	0	4	1	1	1	3	3	2	2	2	1	6	3	2	6	4	11	3	8	3	3	3	12.0877	12.3945	41.8	147.1
553	10.229	3	3	2	8	1	8	2	5	3	8	13	4	4	2	8	4	4	3	4	3	4	4	0	4	6	1	1	4	3	2	2	2	2	6	1	4	0	6	18	4	12	4	4	2	11.5479	11.8548	50.5	157.5
554	10.229	3	3	2	8	1	8	2	5	3	13	13	4	4	2	13	4	2	2	4	2	4	4	0	4	2	1	1	4	3	2	1	2	1	4	7	3	5	4	12	3	10	4	4	2	10.4795	10.7863	43.2	139
555	10.229	3	3	2	8	1	8	2	5	3	14	13		4	2	14	4	2	2	10	4	7	18	3	4	6	1	1	4	3	2	2	2	1	6	3	2	12	2	14	3	9	3	4	2	10.4356	10.7425	26.4	133.2
556	10.229	3	3	2	8	1	8	1	5	3	3		4	7	1	3	4	2	2	4	2	2	2	0	5	1	1	1	3	3	2	2	2	2	6	10	5	0	6	14	3	12	4	4	1	10.5288	10.8356	29	133.3
557	10.229	3	3	2	8	1	8	1	5	3	8	12	4	7	1	12	4	2	1	4	3	3	7	0	4	1	1	1	3	3	2	2	2	1	1	4	3	3	5	12	3	10	4	4	2	12.0219	12.3288	58.8	157.6
558	10.229	3	3	2	8	1	8	2	5	3	11	11	4	4	2	11	4	5		6			4	0	5	1	1	1	3	3	2	2	2	1	2	10	4	9	3	11	3	11	4	4	2	11.7863	12.0932	43.6	153.3
559	10.229	3	3	2	8	1	8	2	5	3	9	12	5	7	1	12	5	2		4	4	6	41	0	4	6	1	1	4	3	2	2	2	2	2	10	3	0	6	18	4	12	4	5	2	10.5836	10.8904	45.2	158.7
560	10.229	3	3	2	8	1	8	1	5	3	13	9	4	4	1	9	4	1	2	4	2	3	2	0	3	1	1	1	3	3	2	1	2	1	1	5	4	5	4	10	2	10	4	4	2	10.1425	10.4493	29.7	134
561	10.229	3	3	2	8	1	8	1	5	3	12	12	4	4	2	12	4	0	0	5	3	4	58	0	5	1	1	1	4	3	2	2	2	1	2	5	3	7	3	11	3	10	4	4	2	10.5507	10.8575	25.8	126.8
562	10.229	3	3	2	8	1	8	2	5	3	13	12	5		2	13	4	4	3	5	6	6	19	0	4	1	1	1	4	3	2	2	2	1	4	1	3	10	2	9	2	9	3	4	2	12.1233	12.4301	49.9	156.7
563	11.962	1	1	3	9	2	27	1	1	3	13	20	2	3	1	20	2	1	1	4	3	3	2	3	2	1	1	1	3	3	2	2	2	1	1	7	1	14	1	6	2	5	2	2	6	14.2603	14.5808	56.3	170.9
564	11.962	1	1	3	9	2	10	1	1	3	12	15	3	3	1	15	3	0	0	5	3	4	8	3	3	6	1	1	3	3	2	2	2	2	1	7	2	15	1	12	3	8	3	3	4	14.7534	15.074	79	169.6
565	11.962	1	1	3	9	1	31	2	1	3	15	17	2	3	1	17	2	2	2	6	4	4	18	3	2	1	1	1	4	3	2	2	2	1	1	7	1	15	1	6	2	5	2	2	5	14.7342	15.0548	57.9	160.5
566	11.962	1	1	3	9	2	9	2	1	3	17	15	2	3	1	15	2	1	1	4	3	3	2	3	2	1	1	1	4	3	2	2	2	1	1	7	2	8	3	8	2	6	2	2	4	14.6466	14.9671	69.2	166.4
567	11.962	1	1	3	9	1	13	2	1	3	18	18	2	2	1	18	2	1	1	4	3	3	2	3	2	1	1	1	3	3	2	2	2	1	1	7	1	8	3	8	2	5	2	2	6	14.5425	14.863	49.6	158
568	11.962	1	1	3	9	1	3	2	1	3	12	12	3	3	2	12	3	2	3	4	4	5	6	3	2	1	1	1	4	3	2	2	2	1	1	7	3	15	1	6	2	8	3	3	3	14.4986	14.8192	67	164
569	11.962	1	1	3	9	1	25	2	1	1	15	12		3	2	15	3	1	1	6	5	6	16	3	2	2	1	1	4	3	2	2	2	2	5	7	2	12	2	8	2	7	3	3	4	14.6438	14.9644	63.7	161
570	11.962	1	1	3	9	1	15	1	1	3	16	16	2	2	1	16	2	2	3	4	3	5	2	0	2	1	1	1	3	3	2	2	2	2	1	7	2	12	2	7	2	6	2	2	4	14.8	15.1205	58.9	174.1
571	11.962	1	1	3	9	1	29	2	1	3	20	18	2	2	1	18	2	2	3	4	3	3	2	3	2	1	1	1	3	3	2	2	2	1	1	5	1	12	2	7	2	5	2	2	6	14.3808	14.7014	65.2	157.6
572	11.962	1	1	3	9	1	25	2	1	3	8	8	3	3	1	8	3	2	2	5	4	4	2	0	2	1	1	1	3	3	2	2	2	1	1	7	4	15	1	6	2	9	3	3	3	14.7315	15.0521	39.7	158
573	11.962	1	1	3	9	1	8	1	1	3	15	16	2	7	1	16	2	8	2	4	5	6	27	3	2	1	1	1	3	1	2	2	2	1	1	7	2	14	1	6	2	6	2	2	4	14.989	15.3096	104.7	177.6
574	11.962	1	1	3	9	1	8	1	1	3	17	15	3	2	1	15	3	0	0	4	3	3	47	3	2	1	1	1	3	3	2	2	2	1	1	7	2	15	1	6	2	7	3	3	4	14.8493	15.1699	66.8	169.7
575	11.962	1	1	3	9	2	27	1	1	3	14	20	2	3	1	20	2	0	0	3	3	3	2	3	2	1	1	1	3	3	2	2	2	1	1	7	1	11	2	7	2	5	2	2	6	14.1534	14.474	57	160.4
576	11.962	1	1	3	9	2	27	1	1	3	16	20	2	2	2	20	2	1	1	3	3	3	2	0	2	1	1	1	4	3	2	2	2	1	4	7	1	8	3	8	2	5	2	2	6	14.2795	14.6	57.1	164
577	11.962	1	1	3	9	1	31	1	1	3	14	14	2	3	2	14	3	1	1	3	3	3	4	0	3	1	1	1	4	3	2	2	2	1	4	7	2	3	5	11	3	8	3	3	3	14.7699	15.0904	51.3	163.2
578	11.962	1	1	3	9	1	3	1	1	3	17	15	2	2	1	15	2	1	1	4	3	5	2	3	3	1	1	1	3	3	2	2	2	1	1	7	2	11	2	8	2	6	2	2	4	14.6301	14.9507	73.7	172
579	11.962	1	1	3	9	1	32	1	1	3	20	18	2	2	1	18	2	1	2	5	3	4	2	0	2	1	1	1	4	3	2	2	2	1	1	4	1	15	1	6	2	5	2	2	6	14.2027	14.5233	62.6	164
580	11.962	1	1	3	9	1	25	2	1	3	17	17	2	3	1	17	2	2	3	3	7	6	1	3	2	1	1	1	4	3	2	2	2	1	1	7	1	15	1	6	2	5	2	2	5	14.3863	14.7068	60.9	159
581	11.962	1	1	3	9	2	9	2	1	3	18	20	2	2	1	20	2	2	3	5	3	5	2	3	2	1	1	1	3	3	2	2	2	2	6	7	1	13	1	6	2	5	2	2	6	14.8438	15.1644	54.1	153
582	11.962	1	1	3	9	1	9	2	1	3	17	15	3	2	1	15	3	1	1	7	11	10	11	3	2	1	1	1	4	3	2	2	2	2	1	7	2	15	1	6	2	7	3	3	4	14.6658	14.9863	48.2	155.4
583	11.962	1	1	3	9	1	27	2	1	3	13	13	3	3	1	13	3	2	3	5	3	4	2	0	2	1	1	1	4	3	2	2	2	2	1	3	3	12	2	7	2	8	3	3	3	14.7288	15.0493	47.3	142
584	10.193	2	2	2	10	1	10	2	1	3	10	6	4	4	1	6	4	2	2	7	5	5	7	0	4	1	1	1	4	3	2	2	2	1	1	5	5	3	5	12	3	12	4	4	1	14.9068	15.2301	59.9	167.7
585	10.193	2	2	2	10	1	10	1	1	3	8	8	4	4	1	8	4	2	3	4	3	3	2	0	4	2	1	1	3	3	2	2	2	2	1	5	4	6	4	12	3	11	4	4	2	14.5014	14.8247	53.8	162.2
586	10.193	2	2	2	10	1	10	2	1	3	11	8	4	7	6	9	5	2	1	5	2	3	43	1	4	1	1	1	3	2	2	2	2	1	2	9	4	3	5	12	3	12	4	5	2	14.4192	14.7425	64.8	152.2
587	10.193	2	2	2	10	1	10	1	1	3	8	12	4	4	2	12	4	3	3	6	5	6	2	0	4	1	1	1	3	3	2	2	2	2	6	5	3	12	2	9	2	9	3	4	2	14.537	14.8603	61.2	174.5
588	10.193	2	2	2	10	2	10	1	1	3	8	12	4	7	1	12	4	5	2	8	2	5	2	0	3	1	1	1	3	3	2	2	2	1	1	5	3	1	5	11	3	10	4	4	2	14.8932	15.2164	49.8	160.3
589	10.193	2	2	2	10	2	10	2	1	3	6	7	4	4	1	7	4	3	2	6	2	4	2	0	3	2	1	1	4	3	2	2	2	1	1	5	5	0	6	13	3	12	4	4	1	14.7288	15.0521	71	147
590	10.193	2	2	2	10	2	10	2	1	3	12	12	4	7	6	12	4	1	1	8	3	4	48	0	3	1	1	1	3	3	2	2	2	1	5	5	3	0	6	12	3	10	4	4	2	14.5151	14.8384	55.2	155.6
591	10.193	2	2	2	10	1	10	2	1	3	8	12	4	7	1	12	4			4	3	3	2	0	4	1	1	1	3	3	2	2	2	1	1	5	3	11	2	9	2	9	3	4	2	15.4137	15.737	57.6	159.4
592	10.193	2	2	2	10	1	10	2	1	3	5	5	4		1	5	4	1		4	2	3	2	0	4	1	1	1	4	3	2	2	2	1	6	5	5	8	3	10	2	11	4	4	1	15.0356	15.3589	52.1	166.8
593	10.193	2	2	2	10	1	10	1	1	3	12	12	5	7	1	12	5	2	3	3	3	4	1	0	3	1	1	1	3	3	2	2	2	1	1	5	3	11	2	8	2	10	4	5	2	14.3425	14.6658	61.5	163.5
594	10.193	2	2	2	10	1	10	2	1	3	12	12			6	7	4	1	2	4	3	3	59	0	4	1	1	1	4	3	2	2	2	1	5	5	5	1	5	12	3	12	4	4	1	15.4795	15.8027	56.1	153.9
595	10.193	2	2	2	10	1	10	1	1	3	10	13	3	7	1	13	3	2	2	5	2	4	2	0	4	3	1	1	4	3	2	2	2	1	1	5	3	12	2	11	3	9	3	3	3	14.0247	14.3479	44.5	163
596	10.193	2	2	2	10	1	10	2	1	3	10	11	4	7	1	11	4	1	1	4	2	2	2	3	4	3	1	1	3	3	2	2	2	2	1	5	4	5	4	13	3	11	4	4	2	14.5151	14.8384	75.5	157.5
597	10.193	2	2	2	10	1	10	2	1	3		12	4	7	1	12	4	4	2	7	2	3	11	0	4	1	1	1	3	3	2	2	2	1	1	10	3	3	5	12	3	10	4	4	2	14.4986	14.8219	54.1	154.6
598	10.193	2	2	2	10		10	1	1	3	12	10	4	7	1	10	4	1		4	2	3	2	0	3	1	1	1	3	3	2	2	2	1	1	5	4	3	5	11	3	11	4	4	2	14.3507	14.674	50	157.2
599	10.193	2	2	2	10	1	10	1	1	3	8	15	3	3	1	15	3	1	2	4	2	4	2	0	4	1	1	1	3	3	2	2	2	1	1	7	2	12	2	9	2	7	3	3	4	14.9014	15.2247	61.7	158.1
600	10.193	2	2	2	10	1	10	2	1	3	7	11	5	7	10	11	4	2	3	5	3	3	9	0	3	6	1	1	3	3	2	2	2	1	1	10	4	3	5	16	4	12	4	4	2	14.0904	14.4137	81.3	156.2
601	10.193	2	2	2	10	1	10	2	1	3	10	10		4	2	10	4	1	2	4	3	3	2	0	3	1	1	1	3	3	2	2	2	1	1	5	4	8	3	9	2	10	4	4	2	14.137	14.4603	62.3	160
602	10.193	2	2	2	10	1	10	1	1	3	12	12	4	3	1	12	4	1	1	4	2	3	2	3	4	1	1	1	4	2	2	2	2	1	1	5	3	9	3	10	2	9	3	4	2	14.9863	15.3096	66.4	170.6
603	10.193	2	2	2	10	2	10	1	1	3	12	11	4	4	1	12	4	1	2	4	3	4	2	3	3	2	1	1	4	3	2	2	2	2	1	5	3	12	2	9	2	9	3	4	2	14.3205	14.6438	65.7	167.4
604	10.193	2	2	2	10	2	10	2	1	3	12	10	4	4	1	10	4	3	2	6	2	5	2	3	4	1	1	1	3	3	2	2	2	1	1	5	4	2	5	12	3	11	4	4	2	15.0192	15.3425	51.3	154.2
605	10.193	2	2	2	10	1	15	2	1	3	10	12		4	2	10	4	4	2	6	5	4	4	3	4	2	1	1	4	3	2	2	2	1	5	5	4	0	6	14	3	11	4	4	2	15.2137	15.537	53.8	152
606	10.193	2	2	2	10	1	10	1	1	3	4	10	4	7	1	10	4	3	2	6	4	5	2	0	4	2	1	1	3	3	2	2	2	1	1	5	4	14	1	9	2	10	4	4	2	14.4822	14.8055	48.4	158.2
607	10.193	2	2	2	10	1	10	2	1	3	8	12	4	7	1	12	4	5	6	5	5	4	2	3	4	2	1	1	4	3	2	2	2	1	6	5	3	0	6	14	3	10	4	4	2	14.537	14.8603	43.5	150
608	10.193	2	2	2	10	1	10	1	1	3	12	12	4	7	1	12	4	1	2	4	4	4	19	0	4	1	1	1	3	3	2	2	2	2	4	10	3	3	5	12	3	10	4	4	2	14.1644	14.4877	62.4	169.6
609	10.193	2	2	2	10	1	10	2	1	3	13	13	4	7	1	13	4	2	1	5	2	4	2	3	4	2	1	1	4	3	2	2	2	2	1	10	3	0	6	14	3	10	4	4	2	14.2822	14.6055	72.6	152.6
610	10.193	2	2	2	10	1	10	1	1	3	6	10	4	7	1	10	4	1	1	4	4	5	2	3	4	1	1	1	3	3	2	2	2	1	1	5	4	0	6	13	3	11	4	4	2	14.8438	15.1671	49.1	157.6
611	10.193	2	2	2	10	1	12	2	1	3	12	4	4	3	1	4	4	2	3	4	2	4	2	3	3	1	1	1	3	3	2	2	2	1	1	2	5	7	3	9	2	11	4	4	1	14.4466	14.7699	71.9	155.2
612	10.193	2	2	2	10	1	21	2	1	3	11	12	4	4	2	11	4	2	1	15	7	13	13	0	3	6	1	1	4	3	2	2	2	2	4	5	4	15	1	12	3	11	4	4	2	14.8767	15.2	73.4	162.6
613	10.193	2	2	2	10	1	15	2	1	3	10	12	4	4	6	12	4	3	3	8	3	5	43	0	3	1	1	1	4	3	2	2	2	1	4	10	3	6	4	10	2	9	3	4	2	14.1288	14.4521	58.5	151.7
614	10.193	2	2	2	10	1	10	2	5	3	12	5	4	4	1	5	4	2	2	5	4	5	18	0	5	1	1	1	4	3	2	2	2	2	1	10	5	6	4	12	3	12	4	4	1	10.8986	11.2493	48.2	147.1
615	10.193	2	2	2	10	2	10	2	5	3	12	10	4	7	1	10	4	3	2	6	2	5	2	4	3	1	1	1	4	3	2	2	2	1	1	3	4	3	5	11	3	11	4	4	2	11.7781	12.1288	32.5	146
616	10.193	2	2	2	10	1	10	2	5	3	11	10	4	4	1	10	4	1	2	3	2	2	3	0	3	1	1	1	4	3	2	2	2	1	6	2	4	8	3	9	2	10	4	4	2	11.6767	12.0274	71.3	150.9
617	10.193	2	2	2	10	1	8	1	5	3	14	13	4	7	1	13	4	1	1	4	1	3	2	0	4		1	1	4	3	2	2	2	1	1	1	3				1	8	4	4	2	10.1041	10.4548	43.1	145.4
618	10.193	2	2	2	10	1	10	2	5	3	11	10	4	4	1	10	4	1	1	4	2	3	2	0	4	1	1	1	3	3	1	2	2	1	6	2	4	6	4	11	3	11	4	4	2	11.0822	11.4329	62	149.1
619	10.193	2	2	2	10	1	10	2	5	3	12	9	4	7	1	9	4	3	3	8	4	4	7	0	4	1	1	1	3	3	2	2	2	1	1	10	4	3	5	12	3	11	4	4	2	10.3507	10.7014	46.2	140.4
620	10.193	2	2	2	10	1	10	2	5	3	12	12	4	7	6	1	4	1	1	8	5	7	10	0	4	1	1	1	3	3	2	2	2	2	1	2	5	1	5	12	3	12	4	4	1	10.4712	10.8219	37.7	139.7
621	10.193	2	2	2	10	1	10	1	5	3	13	8	4	7	1	8	4	2	2	4	2	2	2	0	4	1	1	1	3	3	1	2	2	1	1	1	4	8	3	10	2	10	4	4	2	10.7589	11.1096	68.8	154.5
622	10.193	2	2	2	10	1	10	2	5	3	12	11	4	4	2	12	4	0	0	7	5	6	23	0	4	1	1	1	3	3	2	2	2	1	2	1	3	6	4	11	3	10	4	4	2	10.0247	10.3753	45.5	152.4
623	10.193	2	2	2	10	2	10	2	5	3	12	8	4	7	3	8	4	2	1	5	2	4	2	0	6	3	1	1	3	3	2	2	2	1	6	1	4	2	5	16	4	12	4	4	2	11.3096	11.6603	52.9	150
624	10.193	2	2	2	10	2	18	2	5	3	17	13	4		1	13	4	0	0	3	3	2	1	0	3	2	1	1	3	3	2	2	2	2		1	3	14	1	8	2	9	3	4	2	10.4986	10.8493	48.9	151.4
625	10.193	2	2	2	10	1	10	1	5	3	13	10		4	6	12	5	1	2	5	3	3	13	0	5	6	1	1	3	2	2	1	2	1	8	3	3	10	2	15	3	11	4	5	2	10.2658	10.6164	25.9	123
626	10.193	2	2	2	10	1	10	1	5	3	12	9	4	4	1	9	4	2	2	7	3	5	7	0	4	6	1	1	3	3	2	2	2	1	1	2	4	1	5	17	4	12	4	4	2	10.6384	10.989	53.6	136.9
627	10.193	2	2	2	10	1	10	1	5	3	9	10	4	7	1	10	4	1	1	4	1	2	2	0	6	2	1	1	3	2	2	2	2	1	1	1	4	0	6	16	4	12	4	4	2	10.4055	10.7562	30.6	131
628	10.193	2	2	2	10	1	10	2	5	3	8	12	4	4	2	8	4	3	4	5	6	4	1	0	4	6	1	1	4	2	2	2	2	2	2	1	4	10	2	14	3	11	4	4	2	10.3123	10.663	49.9	142.3
629	10.193	2	2	2	10	1	10	1	5	3	8			4	2	8	4	2	2	4	4	4	48	0	6	1	1	1	3	3	2	2	2	2	5	5	4	1	5	14	3	11	4	4	2	10.3781	10.7288	40.5	143
630	10.193	2	2	2	10	1	10	2	5	3	8			4	2	8	4	2	3	4	4	4	17	0	6	1	1	1	1	3	2	2	2	1	8	5	4	1	5	14	3	11	4	4	2	10.3781	10.7288	35.6	140.7
631	10.193	2	2	2	10	2	10	2	5	3	11	12	4	7	1	12	4	1	2	4	3	3	2	0	4	1	1	1	3	3	2	2	2	2	1	10	3	5	4	11	3	10	4	4	2	10.2548
632	10.193	2	2	2	10	1	10	1	5	3	8	12	4	4	1	12	4	2	2	3	3	3	2	0	4	1	1	1	2	3	2	1	2	1	2	5	3	0	6	13	3	10	4	4	2	11.2548	11.6055	48.1	155.2
633	10.193	2	2	2	10	1	10	2	5	3	13			4	2	13	4	0	0	2	2	2	2	0	6	2	1	1	3	3	2	1	2	1	2	10	3	0	6	16	4	11	4	4	2	10.2027	10.5534	50.5	142.9
634	10.193	2	2	2	10	1	10	2	5	3	7	8	4	7	1	8	4	5	6	17	5	11	11	0	4	1	1	1	4	3	2	2	2	1	1	1	4	13	1	8	2	10	4	4	2	10.9671	11.3178	33.3	138.5
635	10.193	2	2	2	10	1	10	1	5	3	13	3	4	4	1	3	4	1	1	4	1	2	18	0	4	1	1	1	4	3	2	2	2	2	1	2	5	0	6	13	3	12	4	4	1	10.4548	10.8055	56.3	149.9
636	10.193	2	2	2	10	1	10	2	5	3	13	11		4	2	13	4	1	2	7	4	5	17	0	4	1	1	1	3	1	2	1	2	1	2	2	3	12	2	9	2	9	3	4	2	10.9507	11.3014	40.2	132.6
637	10.193	2	2	2	10	1	10	2	5	3	12	7	4	4	2	12	4	2	1	6	2	2	19	0	5	1	1	1	3	3	2	1	2	1	4	1	3	0	6	14	3	10	4	4	2	10.9726	11.3233	59.7	151.1
638	10.193	2	2	2	10	2	10	1	5	3	12	12	4	7	3	12	4	4		3	2	2	60	0	3	6	1	1	3	3	2	2	2	1	6	5	3	3	5	16	4	11	4	4	2	10.7233	11.074	32.2	131.1
639	10.193	2	2	2	10	1	10	1	5	3	13	7	4	7	1	7	4	0	0	7	6	5	8	3	4	2	1	1	3	3	2	2	2	1	6	2	5	6	4	12	3	12	4	4	1	10.6904	11.0411	47.4	148.3
640	10.193	2	2	2	10	2	10	2	5	3	15	13		4	2	15	4	0	0	3	2	3	6	0	3	1	1	1	4	3	2	2	2	1	2	3	2	5	4	10	2	8	3	4	3	10.4521	10.8027	38	144.1
641	10.193	2	2	2	10	1	10	2	5	3	12	13		4	2	12	4	1	2	3	3	4	19	0	4	1	1	1	4	3	2	2	2	2	2	5	3	3	5	12	3	10	4	4	2	10.6384	10.9973	48.5	145
642	10.193	2	2	2	10	1	10	1	5	3	9	12	4		1	12	4	1	2	11	6	7	10	0	4	1	1	1	3	3	2	2	2	2	1	2	3	7	3	10	2	9	3	4	2	10.4877	10.8384	47.8	138
643	10.193	2	2	2	10	1	15	2	5	3	7	9	4	7	2	7	4	1	1	3	2	2	4	0	4	1	1	1	3	3	2	2	2	1	2	1	5	15	1	8	2	11	4	4	1	10.7178	11.0685	34.7	143
644	10.193	2	2	2	10	2	15	1	5	3	8	8	4	4	1	8	4	2	1	5	4	3	2	0	4	1	1	1	2	3	2	2	2	1	1	3	4	6	4	11	3	11	4	4	2	10.5644	10.9151	39.1	135.4
645	10.193	2	2	2	10	1	10	1	5	3	10	12	4	4	1	12	4	0	0	3	2	2	1	0	4	2	1	1	4	3	2	2	2	2	1	1	3	7	3	11	3	10	4	4	2	10.8822	11.2329	57.9	150.3
646	10.193	2	2	2	10	2	10	2	5	3	10	8	4	4	1	8	4	1		4	2	3	2	0	3	1	1	1	3	3	2	2	2	1	1	3	4	0	6	12	3	11	4	4	2	10.2137	10.5644	39.2	141.4
647	10.193	2	2	2	10	1	10	2	5	3	8	12	4	4	1	12	4	0	0	4	2	2	1	0	4	1	1	1	3	3	2	2	2	2	1	2	3	7	3	10	2	9	3	4	2	10.1781	10.5288	45.8	148.3
648	10.193	2	2	2	10	1	10	1	5	3	12	11	4	4	1	11	4	1		9	6	6	11	0	4	1	1	1	3	3	2	1	2	1	1	1	4	11	2	9	2	10	4	4	2	10.789	11.1397	27.5	135.7
649	10.193	2	2	2	10	1	10	1	5	3	13	8	4	4	1	8	4	3	3	8	3	4	26	0	4	1	1	1	3	3	2	2	2	1	1	3	4	11	2	9	2	10	4	4	2	10.7781	11.1288	32.6	144.7
650	10.193	2	2	2	10	1	10	2	5	3	12	11	4	7	1	11	4	3	2	6	5	6	2	0	4	1	1	1	3	3	2	2	2		1	7	4	11	2	9	2	10	4	4	2	10.1205	10.4712	29.6	136.9
651	10.193	2	2	2	10	1	10	1	5	3	11	7	4	4	2	11	4	1		4	4	4	19	0	5	1	1	1	2	3	2	1	2	2	2	5	4	0	6	14	3	11	4	4	2	11.0658	11.4164	48.6	152.9
652	10.193	2	2	2	10	2	10	2	5	3	5	11	4	7	1	11	4	1		7	3	2	2	0	4	1	1	1	4	3	2	1	2	2	1	2	4	4	4	11	3	11	4	4	2	10.6329	10.9836	44.4	141.2
653	10.193	2	2	2	10	1	10	1	5	3	4	8	4	7	1	8	4	0	0	6	4	4	3	0	4	1	1	1	4	3	2	2	2	2	1	2	4	3	5	12	3	11	4	4	2	11.0603	11.411	48.9	142.9
654	10.193	2	2	2	10	1	10	2	5	3	11	13	4	4	1	13	4	2	1	5	3	3	2	0	4	1	1	1	4	2	2	2	2	2	1	8	3	3	5	12	3	10	4	4	2	10.6137	10.9644	33.8	137.1
655	10.193	2	2	2	10	1	10	2	5	3	8	10	4	4	1	10	4	1	1	6	2	2	9	0	6	2	1	1	4	2	2	2	2	1	1	1	4	3	5	15	3	11	4	4	2	10.6877	11.0384	44.3	142
656	10.193	2	2	2	10	1	10	2	5	3	10	13	4	7	1	13	4	2	1	5	2	3	18	0	4	6	1	1	3	3	2	2	2	1	1	1	3	0	6	18	4	11	4	4	2	10.0301	10.3808	29.9	139
657	10.193	2	2	2	10	1	10	1	5	3	10	8	4	4	1	8	4	4	5	7	6	6	2	3	3	1	1	1	3	3	2	2	2	1	3	3	4	2	5	11	3	11	4	4	2	10.9918	11.3425	34.9	141.9
658	10.193	2	2	2	10	1	10	2	5	3	4	4	4	7	1	4	4	2	1	4	2	3	2	0	4	1	1	1	3	3	2	2	2	1	1	3	5	15	1	8	2	11	4	4	1	10.389	10.7397	50.9	156.4
659	10.193	2	2	2	10	1	10	2	5	3	5	12	4	7	1	12	4	2	3	7	4	5	7	0	4	1	1	1	4	3	2	2	2	1	4	1	3	10	2	9	2	9	3	4	2	10.4767	10.8274	37.8	140.7
660	10.193	2	2	2	10	1	10	1	5	3	13	13	4	7	1	13	4	2		13	2	4	10	0	4	1	1	1	4	3	2	2	2	2	1	1	3	3	5	12	3	10	4	4	2	10.7781	11.1288	41	137.1
661	10.193	2	2	2	10	1		2	5	3	9	11	4	7	1	11	4	1	1	4	1	3	2	0	4	3	1	1	3	3	2	2	2	2	1	1	4	0	6	15	3	11	4	4	2	10.8137	11.1644	47.2	146.6
662	10.193	2	2	2	10	1	10	1	5	3	12	12	4	7	1	12	4	5	4	12	8	8	11	0	4	1	1	1	3	3	2	2	2	2	1	1	3	15	1	8	2	9	3	4	2	10.8658	11.2164	48.2	150.9
663	10.193	2	2	2	10	1	10	1	5	3	6	12	4	4	2	6	4	4		6	5	5	22	0	4	2	1	1	3	3	2	2	2	1	4	1	5	15	1	9	2	11	4	4	1	10.7562	11.1068	56	141.7
664	10.193	2	2	2	10	1	10	1	5	3	9	13	4	7	1	13	4	0	0	7	2	2	1	0	4	1	1	1	4	3	2	2	2	1	1	1	3	5	4	11	3	10	4	4	2	10.4548	10.8055	35.7	139.5
665	10.193	2	2	2	10	2	10	2	5	3	13	13	5	4	1	13	5	1	1	4	2	2	2	0	3	2	1	1	3	3	2	2	2	1	6	1	3	5	4	11	3	11	4	5	2	10.2274	10.5781	49	147.9
666	10.193	2	2	2	10	1	10	1	5	3	9	12	4	4	1	12	4	2		12	8	9	8	3	4	1	1	1	4	3	2	2	2	2	6	5	3	15	1	8	2	9	3	4	2	10.8767	11.2274	40.3	147.3
667	10.193	2	2	2	10	1	10	2	5	3	12	13	4	7	6	8	4	1	1	6	4	5	7	0	4	6	1	1	3	1	2		2	1	1	1	4	11	2	14	3	11	4	4	2	10.0411	10.3918	29.5	140
668	10.193	2	2	2	10	1	10	1	5	3	14	9	4	4	1	9	4	1	1	7	3	5	11	0	3	1	1	1	3	3	2	2	2	1	6	5	4	1	5	11	3	11	4	4	2	10.5479	10.8986	53.4	143.4
669	10.193	2	2	2	10	1	10	2	5	3	11	11	4	7	1	11	4	3	3	9	7	7	11	0	4	1	1	1	3	2	2	2	2	2	1	1	4	10	2	9	2	10	4	4	2	11.3781	11.7288	38.9	152
670	10.193	2	2	2	10	1	10	2	5	3	12	12	4	4	1	12	4	1	1	5	4	4	2	0	5	1	1	1	4	3	2	2	2	1	1	3	3	2	5	13	3	10	4	4	2	10.8877	11.2384	49.8	146.3
671	10.193	2	2	2	10	1	10	2	5	3	10	5	4	7	1	5	4	2	1	5	2	2	50	0	3	1	1	1	3	3	2	2	2	1	2	1	5	12	2	8	2	11	4	4	1	10.4055	10.7562	35.6	144.5
672	10.193	2	2	2	10	2	10	2	1	3	8	11	4	4	1	11	4	1	1	4	2	2	2	0	3	1	1	1	3	3	2	2	2	1	6	3	4	2	5	11	3	11	4	4	2	14.1178	14.4685	51	157.6
673	10.193	2	2	2	10	1	10	2	1	3	12	12	4	7	1	12	4	1	1	5	2	5	2	0	5	3	1	1	4	3	2	2	2	1	1	3	3	1	5	15	3	10	4	4	2	14.1726	14.5233	83.8	169.5
674	10.193	2	2	2	10	1	10	2	1	3	8	8	4	7	1	8	4	3	4	5	3	4	2	0	3	1	1	1	4	2	2	2	2	1	1	2	4	15	1	7	2	10	4	4	2	14.0274	14.3781	47.7	147
675	10.193	2	2	2	10	1	10	2	1	3	13	12	4	4	2	13	4	0	0	6	4	5	21	0	5	1	1	1	3	3	2	2	2	1	5	4	3	12	2	10	2	9	3	4	2	14.3945	14.7452	63.4	160.6
676	10.193	2	2	2	10	1	10	2	1	3	5	5	4	7	1	5	4	1	2	4	2	2	2	0	4	1	1	1	3	3	2	2	2	2	6	2	5	8	3	10	2	11	4	4	1	15.0356	15.3945	54	165
677	10.193	2	2	2	10	1	10	1	1	3	10	8	4	7	1	8	4	4	3	7	6	6	2	0	4	6	1	1	4	3	2	2	2	1	1	3	4	2	5	17	4	12	4	4	2	14.7068	15.0575	53.2	163.8
678	10.193	2	2	2	10	1	10	1	1	3	7	8	4	4	1	8	4	6	7	6	3	4	2	0	4	2	1	1	4	3	2	2	2	1	6	10	4	4	4	12	3	11	4	4	2	14.989	15.3397	72.5	165.6
679	10.193	2	2	2	10	1	10	1	1	3	11	7	4	7	1	7	4	3	4	7	4	4	2	0	4	2	1	1	4	3	2	2	2	1	1	1	5	1	5	13	3	12	4	4	1	14.3178	14.6767	46.2	163.5
680	10.193	2	2	2	10	1	10	1	1	3	13	13	3	7	6	2	4	3	1	6	3	6	17	3	4	1	1	1	3	3	2	2	2	1	2	7	5	6	4	11	3	12	4	4	1	14.9589	15.3096	55.6	169
681	10.193	2	2	2	10	1	10	2	1	3			4	7	6	8	4	5	1		4	5	19	0	4	3	1	1	3	3	2	2	2	1	2	5	4	3	5	14	3	11	4	4	2	13.9534	14.3041	52.8	161
682	10.193	2	2	2	10	1	10	1	1	3	14	14	3	4	1	14	3	0	0	3	2	2	1	4	4	1	1	1	4	3	2	2	2	1	1	6	2	9	3	10	2	7	3	3	3	14.926	15.2767	59.6	163.4
683	10.193	2	2	2	10	1	10	1	1	3		9	4	4	1	9	4	2	2	6	3	5	11	3	4	6	1	1	4	3	2	2	2	1	1	3	4	6	4	16	4	12	4	4	2	14.5178	14.8685	72.6	177
684	10.193	2	2	2	10	1	10	2	1	3	8	8	4	4	1	8	4	1	1	4	3	3	2	0	4	2	1	1	3	3	2	2	2	2	1	1	4	7	3	11	3	11	4	4	2	14.4055	14.7562	55.6	154.5
685	10.193	2	2	2	10	1	10	1	1	3	10			4	2	10	4	1	1	10	3	5	33	0	3	1	1	1	4	3	2	2	2	2	5	5	4	6	4	10	2	10	4	4	2	14.3342	14.6849	87.1	165
686	10.193	2	2	2	10	2	10	1	1	3	12	10	4	4	2	12	4	0	0	2	2	2	12	0	3	1	1	1	4	2	2	2	2	1	4	1	3	3	5	11	3	10	4	4	2	14.9671	15.3178	54.1	166.9
687	10.193	2	2	2	10	1	10	1	1	3	11	13	4	7	1	13	4	2	1	5	5	4	7	0	4	6	1	1	4	3	2	2	2	1	1	3	3	3	5	17	4	11	4	4	2	14.1123	14.463	41.2	153
688	10.193	2	2	2	10	1	28	1	1	3	13	9	4	4	1	9	4	1	1	4	2	3	2	0	4	1	1	1	4	3	2	2	2	1	1	3	4	10	2	9	2	10	4	4	2	14.2712	14.6219	47.2	154.6
689	10.193	2	2	2	10	1	10	1	1	3	5	9	4	4	6	5	4	3	3	2	2	2	41	1	4	1	1	1	3	3	2	2	2	1	7	10	5	3	5	12	3	12	4	4	1	14.6493	15	65.6	165.6
690	10.193	2	2	2	10	1	10	2	1	3	13	11		4	2	13	4	1		3	3		14	0	3	6	1	1	3	3	2	2	2	1	5	10	3	7	3	14	3	10	4	4	2	14.4192	14.7699	58.5	152.2
691	10.193	2	2	2	10	1	10	1	1	3	10	10	4	7	1	10	4	2	2	5	4	4	2	0	4	2	1	1	3	3	2	2	2	1	1	3	4	0	6	14	3	11	4	4	2	14.4274	14.7781	49.5	169
692	10.193	2	2	2	10	1	10	1	1	3	11	13	4	7	1	13	4	1	1	4	3	3	2	0	4	1	1	1	3	3	2	2	2	2	1	4	3	5	4	11	3	10	4	4	2	14.7452	15.0959	56.6	168.5
693	10.193	2	2	2	10	1	10	1	1	3	12	12	4	4	1	12	4	1	2	4	3	3	2	0	3	1	1	1	3	3	2	2	2	2	1	1	3	8	3	9	2	9	3	4	2	14.6986	15.0493	58	167.3
694	10.193	2	2	2	10	1	10	2	1	3	12	12		4	2	12	4	0	0	3	3	3	58	0	4	2	1	1	4	3	2	2	2	1	5	4	3	6	4	12	3	10	4	4	2	14.5726	14.9233	59.1	155.6
695	10.193	2	2	2	10	1	10	2	1	3	12	7	4	4	1	7	4	1	1	4	2	2	2	0	4	2	1	1	4	3	2	2	2	2	1	5	5	0	6	14	3	12	4	4	1	14.0274	14.3781	78.4	155.3
696	10.193	2	2	2	10	1	10	2	1	3	8	8	4		1	8	4			6	3	3	7	0	4	6	1	1	3	3	2	2	2	1	1	5	4	2	5	17	4	12	4	4	2	14.3096	14.6603	48.4	150.6
697	10.193	2	2	2	10	1	10	2	1	3	13	8	4	7	1	8	4	1	1	4	2	3	2	0	4	1	1	1	3	3	2	2	2	1	1	5	4	6	4	11	3	11	4	4	2	14.1562	14.5068	64.8	160
698	10.193	2	2	2	10	1	10	2	5	3	9	15	3	7	1	15	3	4	2	7	3	4	7	0	4	1	1	1	3	3	2	2	2	1	6	10	2	11	2	9	2	7	3	3	4	10.0904	10.4411	25.9	128.4
699	10.193	2	2	2	10	1	10	1	5	3	8	12	4	4	2	8	4	3	2	6	3	5	4	0	3	1	1	1	3	3	2	2	2	2	4	7	4	7	3	9	2	10	4	4	2	10.3397	10.6986	50.1	148.2
700	10.193	2	2	2	10	1	10	2	1	3	9	9	4	7	1	9	4	1	1	4	3	3	2	0	4	6	1	1	3	3	2	2	2	1	1	1	4	0	6	18	4	12	4	4	2	14.6849	15.0356	63.3	159
701	10.193	2	2	2	10	1	10	2	1	3	8			4	2	8	4	4	3	3	2	3	4	1	4	1	1	1	4	3	2	2	2	1	5	1	4	5	4	11	3	11	4	4	2	14.3781	14.7288	58	155.3
702	10.193	2	2	2	10	1	10	2	5	3	8			4	2	8	4	1	2	4	2	3	14	0	4	1	1	1	3	3	2	2	2	1	8	5	4	14	1	8	2	10	4	4	2	10.5616	10.9123	59.8	143.4
703	10.193	2	2	2	10	1	10	1	1	3	8			4	2	8	4	3	4	3	3	3	52	3	4	1	1	1	4	3	2	2	2	2	8	2	4	6	4	11	3	11	4	4	2	14.6877	15.0384	53.9	170
704	10.193	2	2	2	10	1	10	2	5	3	12	12	4	4	1	12	4	0	0	2	3	3	12	0	3	1	1	1	3	3	2	2	2	1	3	2	3	8	3	9	2	9	3	4	2	10.1863	10.537	25.8	136.2
705	10.193	2	2	2	10	1	10	2	5	3	9	10	4	4	1	10	4	2	1	5	7	3	2	0	4	1	1	1	3	3	2	2	2	1	1	1	4	1	5	12	3	11	4	4	2	10.7397	11.0904	36.4	144
706	10.193	2	2	2	10	1	10	1	5	3	13	13		4	2	13	4	2	1	4	2	3	4	0	6	1	1	1	4	3	2	2	2	1	4	1	3	3	5	14	3	10	4	4	2	10.3726	10.7233	43	134.5
707	10.193	2	2	2	10	1	10	1	5	3	11	12	3		1	12	3	1	1	4	3	3	2	0	5	1	1	1	4	3	2	2	2	2		5	3	0	6	14	3	9	3	3	3	10.811	11.1616	51.8	150.8
708	10.193	2	2	2	10	1	8	1	5	3	10	11	4	7	1	11	4	1	1	4	3	3	2	0	4	1	1	1	4	3	2	2	2	1	1	5	4	9	3	10	2	10	4	4	2	10.9589	11.3178	34.7	148.8
709	10.193	2	2	2	10	1	10	2	5	3	13	11	4	7	1	11	4	1	2	4	2	3	2	0	4	1	1	1	4	3	2	2	2	1	1	2	4	3	5	12	3	11	4	4	2	10.5479	10.8986	35.7	139.6
710	10.193	2	2	2	10	1		1	5	3	13	13	4	4	6	8	4	1	2	5	3	3	19	0	5	1	1	1	3	2	2	2	2	1	5	2	4	6	4	12	3	11	4	4	2	10.0137	10.3644	51.1	144.2
711	10.193	2	2	2	10	1	10	1	5	3	11	8	4	4	1	8	4	2	3	4	3	3	2	0	4	1	1	1	3	3	2	2	2	1	1	2	4	6	4	11	3	11	4	4	2	10.674	11.0247	32.8	137.4
712	10.193	2	2	2	10	1	10	1	5	3	13	11	4	4	1	11	4	2	2	5	4	4	2	0	3	1	1	1	3	2	2	2	2	1	1	3	4	3	5	11	3	11	4	4	2	10.1205	10.4712	42.7	144.3
713	10.193	2	2	2	10	1	10	1	5	3	9	12	4		1	12	4	0	0	9	2	2	8	0	4	6	1	1	3	3	2	2	2	1	1	5	3	15	1	13	3	10	4	4	2	10.8137	11.1644	77	156.6
714	10.193	2	2	2	10	1	10	2	5	3	12	12		4	2	12	4	1	1	3	1	2	4	0	4	2	1	1	3	3	2	2	2	1	4	2	3	0	6	14	3	10	4	4	2	10.9863	11.337	31.2	135.2
715	10.193	2	2	2	10	1	10	2	5	3	8	10	4	7	1	10	4	3	1	5	5	4	7	3	4	6	1	1	4	3	2	2	2	1	6	1	4	3	5	17	4	12	4	4	2	10.811	11.1616	46.9	146.5
716	10.193	2	2	2	10	1	10	2	5	3	13	10	4	7	1	10	4	2	2	5	2	4	2	0	6	6	1	1	4	3	2	2	2	1	1	2	4	3	5	19	4	12	4	4	2	11.0137	11.3644	44.3	148.6
717	10.193	2	2	2	10	1	10	2	5	3	13	12	4	3	6	12	4	0	0	4	3	3	6	0	4	6	1	1	3	3	2	2	2	1	2	2	3	4	4	16	4	11	4	4	2	10.5808	10.9315	49	149.5
718	10.193	2	2	2	10	1	33	2	5	3	8	8	4	7	1	8	4	3	2	5	6	5	2	0	4	1	1	1	4	3	2	2	2	1	6	1	4	9	3	10	2	10	4	4	2	10.2658	10.6164	36.9	147.6
719	10.193	2	2	2	10	1	10	2	5	3	13	9	4	3	1	9	4	1	1	4	2	3	2	3	4	1	1	1	3	2	2	2	2	1	1	4	4	11	2	9	2	10	4	4	2	10.611	10.9616	51.8	139.7
720	10.193	2	2	2	10	1	10	2	5	3	12	12	4	4	2	12	4	1		8	1	3	17	0	6	1	1	1	3	1	2	2	2	2	4	2	3	0	6	15	3	10	4	4	2	10.8356	11.1863	53.1	145.6
721	10.193	2	2	2	10	1	10	2	5	3	15	9	4	4	3	9	4	3	1	10	4	9	61	0	4	6	1	1	3	3	2	2	2	2	2	2	4	9	3	15	3	11	4	4	2	10.411	10.7616	34.2	140
722	10.193	2	2	2	10	1	10	2	5	3	12	12	4	4	1	12	4	1	1	4	3	2	2	0	4	1	1	1	3	3	2	2	2	2	1	5	3	5	4	11	3	10	4	4	2	10.3534	10.7041	37.2	132.4
723	10.193	2	2	2	10	2	33	2	5	3	17	14	3	3	2	17	3	0	0	3	2	2	2	3	3	2	1	1	3	2	2	2	2	1	5	7	1	10	2	9	2	6	2	3	4	10.137	10.4877	47	144
724	10.193	2	2	2	10	1	10	2	5	3	15	8	4	4	1	8	4	1	2	6	4	6	7	3	4	6	1	1	4	3	2	2	2	1	1	2	4	12	2	14	3	11	4	4	2	10.8932	11.2438	40.9	148.4
725	10.193	2	2	2	10	1	10	1	5	3	12	18		4	6	4	4	1	2	5	3	4	19	0	4	1	1	1	3	3	2	2	2	1	5	5	5	4	4	11	3	12	4	4	1	10.7836	11.1342	51.8	141.6
726	10.193	2	2	2	10	2	10	2	5	3	6	9	4	4	2	6	4	2	3	2	2	2	12	0	4	1	1	1	3	3	2	2	2	1	4	1	5	1	5	12	3	12	4	4	1	10.2055	10.5562	30.1	133.1
727	10.193	2	2	2	10	1	10	2	5	3	12	12	4	4	1	12	4	1	2	5	3	4	7	0	4	1	1	1	3	3	2	1	2	1	1	1	3	4	4	11	3	10	4	4	2	10.126	10.4767	41.6	145.6
728	10.193	2	2	2	10	1	10	2	5	3	13	13	4	7	6	4	4	0	0	6	3	5	23	0	4	1	1	1	4	3	2	1	2	1	2	1	5	10	2	9	2	11	4	4	1	10.874	11.2247	51	152
729	10.193	2	2	2	10	1	10	1	5	3	12	12		7	6	12	4	1	1	8	3	4	17	0	4	2	1	1	4	3	2	1	2	2	2	5	3	0	6	14	3	10	4	4	2	10.5836	10.9342	50.6	146.6
730	10.193	2	2	2	10	1	10	2	5	3	12	12	4	4	1	12	4	2	3	6	3	4	26	3	4	6	1	1	3	3	2	2	2	2	1	4	3	3	5	17	4	11	4	4	2	10.2548	10.6055	56.9	152.1
731	10.193	2	2	2	10	1	3	1	5	3	15	13	4	3	1	13	4	0	0	3	2	2	1	0	3	1	1	1	4	3	2	2	2	1	1	2	3	8	3	9	2	9	3	4	2	10.6822	11.0329	52.9	145.5
732	10.193	2	2	2	10	1	10	1	5	3	9	8	4	4	1	8	4	2	3	5	4	4	2	0	4	1	1	1	3	3	2	2	2	1	6	7	4	15	1	8	2	10	4	4	2	10.4603	10.811	51.3	146.7
733	10.193	2	2	2	10	1	10	2	5	3	13	13		7	6	13	4	0	0	3	1	3	20	0	4	1	1	1	3	3	2	2	2	1	5	1	3	7	3	10	2	9	3	4	2	10.9041	11.2548	36.5	140.1
734	10.193	2	2	2	10	1	10	2	5	3	12	12	4	7	1	12	4	0	0	3	2	2	2	0	4	1	1	1	3	3	2	2	2	2	1	2	3	6	4	11	3	10	4	4	2	10.2082	10.5589	43.8	138.1
735	10.193	2	2	2	10	1	10	1	5	3	13	15	4	4	1	15	4	1	1	7	3	6	11	0	4	6	1	1	4	3	2	2	2	1	1	1	2	3	5	17	4	10	4	4	3	10.5836	10.9342	55.2	148
736	10.193	2	2	2	10	1	10	1	5	3	13	13	4	4	1	13	4	3	3	5	3	4	2	0	4	1	1	1	3	3	2	2	2	2	6	1	3	11	2	9	2	9	3	4	2	10.7589	11.1096	51.2	139.2
737	10.193	2	2	2	10	1	15	1	5	3	12	10	4	7	1	10	4	0	0	3	2	2	1	0	6	1	1	1	3	3	2	2	2	1	6	1	4	7	3	12	3	11	4	4	2	10.7616	11.1205	47.8	146.5
738	10.193	2	2	2	10	1	8	1	5	3	12	12	3	3	1	12	3	2	2	5	3	4	2	0	2	2	1	1	3	3	2	2	2	1	1	5	3	12	2	8	2	8	3	3	3	10.4822	10.8329	36	135.3
739	10.193	2	2	2	10	1	10	2	5	3	6	6	4	7	1	6	4	1	2	3	2	2	1	3	4	1	1	1	3	3	2	2	2	1	1	1	5	0	6	13	3	12	4	4	1	11.0466	11.3973	38.5	142.6
740	10.193	2	2	2	10	1	10	1	5	3		11	4		1	11	4	2	3	8	4	4	10	0	4	6	1	1	3	3	2	2	2	1		10	4	8	3	15	3	11	4	4	2	10.4301	10.7808	39.2	145.6
741	10.193	2	2	2	10	1	10	2	5	3	10	11	5	7	1	11	5	2	1	6	4	5	2	0	4	1	1	1	2	3	2	2	2	1	6	1	4	6	4	11	3	12	4	5	2	10.0767	10.4356	34.1	134.4
742	10.193	2	2	2	10	1	10	2	5	3	10	8	4	7	1	8	4	1	1	4	3	3	2	0	4	1	1	1	4	3	2	1	2	1	1	5	4	3	5	12	3	11	4	4	2	10.7205	11.0795	38.6	144.2
743	10.193	2	2	2	10	1	10	1	5	3	12	12	3	4	1	12	3	1	1	7	3	7	11	3	4	1	1	1	4	2	2	2	2	2	1	7	3	15	1	8	2	8	3	3	3	10.263	10.6247	32.9	135.5
744	10.193	2	2	2	10	1	10	2	5	3				4	3	12	4	1	1	4	2	2	14	3	4	1	1	1	4	3	2	2	2	1	5	10	3	11	2	9	2	9	3	4	2	10.0685	10.4301	67.9	157
745	11.962	1	1	3	9	2	9	2	1	3	12	12	3	3	2	12	3	0	0	2	2	3	12	3	2	1	1	1	4	3	2	2	2	1	5	7	3	15	1	6	2	8	3	3	3	14.5753	14.9425	52.2	158.6
746	11.962	1	1	3	9	1	25	2	1	3	14	15		3	2	14	3	1	2	3	4	3	4	0	3	1	1	1	3	3	2	2	2	1	2	7	2	15	1	7	2	7	3	3	3	14.6	14.9671	52.8	152.7
747	11.962	1	1	3	9	1	3	1	1	3	17	17	2	2	1	17	2	0	0	3	2	2	1	3	2	1	1	1	4	3	2	2	2	1	1	7	1	8	3	8	2	5	2	2	5	15.0767	15.4438	62.1	169
748	11.962	1	1	3	9	1	31	1	1	3	17	17	2	2	1	17	2	1	1	4	3	5	2	4	2	1	1	1	4	3	2	2	2	1	1	7	1	15	1	6	2	5	2	2	5	14.6575	15.0247	70.2	174
749	11.962	1	1	3	9	2	2	1	1	3	14	18	3	3	2	14	3	2	1	5	4	4	14	3	2	2	1	1	4	3	2	2	2	1	2	1	2	11	2	8	2	7	3	3	3	14.3205	14.6877	45.5	161.9
750	11.962	1	1	3	9	1	22	2	1	3	18	18	2	2	2	18	2	0	0	3	5	5	14	3	2	2	1	1	4	3	2	2	2	1	2	7	1	15	1	7	2	5	2	2	6	14.9562	15.3233	37.2	144.2
751	11.962	1	1	3	9	1	31	2	1	3	15	17	3	7	1	17	3	1	1	4	3	3	2	3	2	1	1	1	4	3	2	2	2	1	1	7	1	11	2	7	2	6	2	3	4	14.6192	14.9863	69.4	172
752	11.962	1	1	3	9	2	9	1	5	3	9	19	2	7	1	19	2	1	2	4	3	3	2	3	2	1	1	1	3	3	2	2	2	2	1	2	1	15	1	6	2	5	2	2	6	11.2521	11.6219	41.5	146.5
753	11.962	1	1	3	9	2	3	1	5	3	17	18	2	3	2	17	3	1	2	3	3	3	4	3	2	1	1	1	4	3	2	2	2	1	4	10	1	15	1	6	2	6	2	3	4	10.7781	11.1479	35.5	139.9
754	11.962	1	1	3	9	1	3	2	5	3	12	17	2	7	1	17	2	2	2	4	4	4	2	3	2	1	1	1	3	3	2	2	2	1	1	10	1	15	1	6	2	5	2	2	5	10.8411	11.211	66.4	156
755	11.962	1	1	3	9	2	9	1	5	3	16			2	2	16	2	0	0	2	3	3	12	3	2	1	1	1	4	3	2	2	2	1	5	7	2	3	5	10	2	6	2	2	4	10.9014	11.2712	47.5	147.1
756	11.962	1	1	3	9	1	13	1	5	3	18	18	2	2	1	18	2	1	2	4	4	3	2	3	2	1	1	1	3	3	2	2	2	2	1	7	1	12	2	7	2	5	2	2	6	10.7288	11.0986	49.3	154.2
757	11.962	1	1	3	9	1	33	1	5	3	12	12	2	2	1	12	2	1	2	4	4	3	2	3	2	2	1	1	4	3	2	1	2	1	1	7	3	15	1	7	2	7	3	2	4	10.7205	11.0904	36.2	140.7
758	11.962	1	1	3	9	1	28	2	5	3	16	17	3	3	1	17	3	1	1	4			2	3	2	1	1	1	3	3	2	2	2	1	1	10	1	12	2	7	2	6	2	3	4	11.1781	11.5479	45.2	156.2
759	11.962	1	1	3	9	2	9	1	5	3	8	17	2	3	1	17	2	1	1	3	2	3	4	3	2	1	1	1	4	3	2	2	2		4	7	1	3	5	10	2	5	2	2	5	11.2164	11.5863	46.3	147.3
760	11.962	1	1	3	9	2	9	1	5	3	18	12	2	2	1	12	2	2	1	5	3	3	7	3	2	1	1	1	4	3	2	2	2	2	1	7	3	11	2	7	2	7	3	2	4	11.126	11.4959	45.7	155
761	11.962	1	1	3	9	2	9	2	5	3	22	22	2	2	1	22	2	1	1	4	8	5	2	3	2	1	1	1	4	3	2	1	2	1	1	3	1	15	1	6	2	5	2	2	6	11.4192	11.789	32.1	134.4
762	11.962	1	1	3	9	1	27	2	5	3	17	16	2	2	1	16	2	1	2	4	3	3	2	3	2	1	1	1	4	3	2	2	2	1	1	7	2	15	1	6	2	6	2	2	4	10.6301	11	34.7	142.7
763	11.962	1	1	3	9	1	31	2	5	3	17			3	2	17	3	0	0	3	3	2	1	3	2	1	1	1	3	3	2	2	2	1	1	7	1	15	1	6	2	6	2	3	4	10.6712	11.0411	52	148.9
764	11.962	1	1	3	9	1	31	2	5	3	16	18	2	3	1	18	2	2	2	6	5	5	2	3	2	1	1	1	3	3	2	2	2	1	1	7	1	15	1	6	2	5	2	2	6	11.2356	11.6055	45	142.2
765	11.962	1	1	3	9	2	9	2	5	3	16	14	2	3	1	14	2	1	2	4	3	3	2	3	2	1	1	1	3	3	2	2	2	1	6	5	2	15	1	6	2	6	2	2	4	11.4548	11.8247	52.2	154.7
766	11.962	1	1	3	9	2	11	1	5	3	12	18	2	3	1	18	2	0	0	3	3	2	1	3	2	2	1	1	3	3	2	2	2	2	3	7	1	12	2	8	2	5	2	2	6	10.4877
767	11.962	1	1	3	9	2	9	2	5	3	18	18	2	2	1	18	2	0	0	3	3	2	1	3	2	1	1	1	3	3	2	2	2	2	1	7	1	15	1	6	2	5	2	2	6	10.8384	11.3589	33.7	141.1
768	10.229	3	3	2	8	1	8	1	5	3				4	3		4	2	2	3	2	2	14	0	4	1	1	1	4	3	2	2	2	2	6	5		0	6	13	3		4	4	2	10.3315	10.7205	41.4	133.3
769	10.569	3	3	1	4	2	4	2	5	3	8	8	4	7	1	8	4	5	6	7	7	5	2	0	4	1	1	1	3	3	2	2	2	1	1	5	4	1	5	12	3	11	4	4	2	11.0932	11.4932	50.2	143.7
770	9.097	1	1	1	6	2	6	2	5	3	14	17		3	2	14	3	0	0	4	3	3	23	3	2	1	1	1	3	3	2	2	2	1	4	4	2	8	3	8	2	7	3	3	3	10.1178	10.5233	41.4	149
771	9.097	1	1	1	6	1	6	2	5	3	8	8	4	4	1	8	4	3	4	7	1	3	11	3	5	1	1	1	3	1	2	2	2	2	1	10	4	7	3	11	3	11	4	4	2	10.6356	11.0411	53.5	144
772	9.097	1	1	1	6	1	19	2	5	3	12	12	3	3	1	12	3	4	1	8	4	6	50	0	3	1	1	1	3	3	2	1	2	1	1	5	3	10	2	8	2	8	3	3	3	10.7616	11.1671	48.3	148.1
773	9.097	1	1	1	6	2	6	1	5	3	17	12	4	4	1	12	4	0	0	4	3	4	40	0	3	2	1	1	3	2	1	1	2	1	2	5	3	6	4	11	3	10	4	4	2	12.4685	12.874	41.4	150.4
774	9.097	1	1	1	6	1	19	2	5	3	12	11	4	7	3	11	4	1	1	4	4	1	14	0	5	1	1	1	3	3	2	2	2	2	5	5	4	0	6	14	3	11	4	4	2	10.8082	11.2137	53.5	143.4
775	9.097	1	1	1	6	2	18	2	5	3	13	14	3		1	14	3	2	2	5	3	3	2	0	2	1	1	1	3	3	2	2	2	1	1	7	2	10	2	7	2	7	3	3	3	11.2192	11.6247	54.2	153.9
776	9.097	1	1	1	6	2	6	2	5	3	12	12	3	4	1	12	3	3	1	7	3	5	7	0	3	1	1	1	3	3	2	1	2	2	1	10	3	7	3	9	2	8	3	3	3	10.0986	10.5041	39	144.8
777	9.097	1	1	1	6	2	6	2	5	3	13			4	2	13	4	0	0	2	2	2	12	0	3	2	1	1	4	3	2	2	2	1	2	5	3	0	6	13	3	10	4	4	2	10.0137	10.4192	47.8	141.1
778	9.097	1	1	1	6	1	6	1	5	3	6	13	4	4	3	13	4	4	5	3	2	2	29	0	6	2	1	1	4	3	2	2	2	1	2	10	3	3	5	15	3	10	4	4	2	10.9452	11.3507	70.8	162.8
779	9.097	1	1	1	6	2	6	1	5	3	13	13		3	2	13	3	1	2	3	2	2	4	3	3	2	1	1	4	3	2	2	2	2	5	2	3	10	2	9	2	8	3	3	3	10.4082	10.8137	51	150.4
780	9.097	1	1	1	6	1	19	2	5	3	12	12		7	6	8	4	3	3	7	3	5	17	0	5	1	1	1	3	3	2	2	2	1	2	1	4	0	6	14	3	11	4	4	2	10.9096	11.3151	40.9	137.1
781	9.097	1	1	1	6	1	19	2	5	3	12	12	3	3	1	12	3	0	0	3	2	2	1	3	3	1	1	1	4	3	2	2	2	1		10	3	8	3	9	2	8	3	3	3	10.3616	10.7671	53.9	145.4
782	9.097	1	1	1	6	1	18	1	5	3	8	10	4	4	1	10	4	4	3	12	6	9	18	3	4	6	1	1	4	3	2	2	2	1	1	5	4	15	1	13	3	11	4	4	2	11.2685	11.674	35.5	146.7
783	9.097	1	1	1	6	1	19	1	5	3	13	13	4	4	1	13	4	2	2	5	3	5	2	1	4	1	1	1	4	3	2	2	2	1	1	10	3	8	3	10	2	9	3	4	2	10.789	11.1945	40.5	136.9
784	9.097	1	1	1	6	1	18	1	5	3	15	15	3	7	1	15	3	1	2	4	4	5	2	0	3	1	1	1	3	3	2	2	2	1	1	10	2	15	1	7	2	7	3	3	4	10.5726	10.9781	39.9	142.4
785	9.097	1	1	1	6	1	12	1	5	3	13	12	4	7	1	12	4	1	1	6	3	4	11	0	3	1	1	1	3	2	2	2	2	1	6	10	3	5	4	10	2	9	3	4	2	10.2849	10.6904	30.6	142.6
786	9.097	1	1	1	6	2	18	1	5	3	12	10	6	3	2	12	3	1	2	4	3	3	2	3	3	2	1	1	4	3	2	2	2	1	6	5	3	7	3	10	2	8	3	3	3	10.3562	10.7616	44.8	145.1
787	9.097	1	1	1	6	1	19	2	5	3	12	12			6	12	4	3	2	10	6	7	19	0	4	6	1	1	3	3	2	2	2	2	8	5	3	6	4	16	4	11	4	4	2	11.8849	12.2904	49.7	152.5
788	9.097	1	1	1	6	1	18	2	5	3	12	12	4	4	1	12	4	1	2	3	3	2	1	3	3	1	1	1	4	1	2	2	2	2	1	5	3	10	2	8	2	9	3	4	2	10.137	10.5425	45.2	147.3
789	9.097	1	1	1	6	2	6	2	5	3	13	13	4	4	1	13	4	0	0	3	2	2	1	0	3	1	1	1	3	3	2	2	2	1		5	3	5	4	10	2	9	3	4	2	10.5507	10.9562	41.7	141
790	9.097	1	1	1	6	2	27	1	5	3	12	12	4	7	1	12	4	2	3	2	3	3		0	3	1	1	1	4	3	2	2	2	1	1	5	3	7	3	9	2	9	3	4	2	10.0904	10.4959	45	139.4
791	9.097	1	1	1	6	2	6	1	5	3	16	12	3	3	2	16	3	1	1	3	3	4	4	0	2	1	1	1	3	3	2	2	2	1	2	10	2	9	3	8	2	7	3	3	4	10.5507	10.9562	50.5	148.6
792	9.097	1	1	1	6	1	6	2	5	3	4	9		4	2	4	4	0	0	3	3	3	60	0	3	2	1	1	3	3	2	2	2	1	2	10	5	5	4	11	3	12	4	4	1	11.937	12.3425	51.4	150.1
793	9.097	1	1	1	6	1	19	2	5	3	17	12	3	3	2	17	3	3	3	5	3	5	4	0	3	2	1	1	3	3	2	2	2	1	2	5	1	8	3	10	2	6	2	3	4	11.8767	12.2822	53.6	149.6
794	9.097	1	1	1	6	1	1	2	5	3	12	12	3	3	1	12	3	2	3	4	4	4	2	0	3	1	1	1	3	3	2	2	2	1	1	5	3	15	1	7	2	8	3	3	3	10.9178	11.3233	47.4	152
795	9.097	1	1	1	6	1	19	1	5	3	12	11	4	5	1	11	4	1	1	3	2	4	1	0	4	1	1	1	3	3	2	2	2	1	1	10	4	2	5	12	3	11	4	4	2	10.8904	11.2959	46.6	139.4
796	9.097	1	1	1	6	2	6	2	5	3	17	17		3	2	17	3	0	0	3	2	2	52	0	2	2	1	1	4	3	2	2	2	1	2	7	1	3	5	11	3	7	3	3	4	10.7151	11.1205	41.2	143.1
797	9.097	1	1	1	6	1	6	1	5	3		13	3	4	1	13	3	2	3	4	4	5	2	0	2	1	1	1	3	3	2	2	2	1	6	3	3	14	1	6	2	8	3	3	3	10.9205	11.326	30.6	142.6
798	9.097	1	1	1	6	1	6	1	5	3	13	15	3	3	1	15	3	1	1	3	2	4	2	0	2	1	1	1	4	2	2	2	2	2	1	10	2	5	4	9	2	7	3	3	4	11.0356	11.4411	33.2	145.1
799	9.097	1	1	1	6	1	6	1	5	3	13	12	4	4	1	12	4	1	1	8	7	6	18	0	3	1	1	1	3	3	2	2	2	1	1	5	3	3	5	11	3	10	4	4	2	10.1014	10.5068	50.9	145.6
800	9.097	1	1	1	6	1	18	1	5	3	10	6	4	7	1	6	4	2		4	2		3	0	3	1	1	1	4	3	2	2	2		5	5	5	8	3	9	2	11	4	4	1	10.9096	11.3151	69	144
801	9.097	1	1	1	6	2	6	1	5	3	17	15	3	3	1	15	3	1	1	4	3	3	2	3	2	1	1	1	3	3	2	2	2	1	1	4	2	7	3	8	2	7	3	3	4	11.1589	11.5644	49.9	145.8
802	9.097	1	1	1	6	2	6	1	5	3	12	17	2	3	1	17	2	1	1	4	2	3	2	3	2	2	1	1	3	3	2	1	2	1	1	5	1	11	2	8	2	5	2	2	5	10.8548	11.2603	32.6	136.4
803	9.097	1	1	1	6	2	6	2	5	3	15	15	3	3	1	15	3	2	5	7	6	5	8	3	2	1	1	1	4	3	2	2	2	2	6	10	2	11	2	7	2	7	3	3	4	11.0384	11.4438	36.7	142.4
804	9.097	1	1	1	6	1	18	1	5	3	13	15	3	3	1	15	3	1	1	4	2	3	2	1	3	1	1	1	3	3	2	2	2	1	1	5	2	3	5	11	3	8	3	3	4	11.1397	11.5452	34.8	147.8
805	9.097	1	1	1	6	2	18	1	5	3	15	15		3	2	15	3	1	2	5	4	7	17	0	3	6	1	1	4	3	2	2	2	1	6	5	2	10	2	13	3	8	3	3	4	10.5233	10.9288	35.9	140.7
806	9.097	1	1	1	6	1	19	1	5	3	12	7	3	7	1	7	3	2	2	4	4	4	2	3	3	1	1	1	4	3	2	1	2	1	1	10	5	12	2	8	2	10	4	3	3	10.7014	11.1068	35.9	142.3
807	9.097	1	1	1	6	2	6	2	5	3	13	15	3	4	2	13	4	1	1	4	3	4	19	0	3	6	1	1	3	2	2	1	2	1	2	5	3	15	1	12	3	10	4	4	2	10.1589	10.5644	40.6	143.3
808	8.815	1	1	1	11	1	11	2	5	3	10	7	4	4	1	7	4	4	3	7	5	6	50	0	3	1	1	1	3	3	2	2	2	1	1	5	5	3	5	11	3	12	4	4	1	12.0932	12.5151	56.5	155.6
809	8.815	1	1	1	11	1	11	2	5	3	12	12	3	3	2	12	3	2	3	5	3	4	14	0	2	2	1	1	4	3	2	2	2	1	2	7	3	12	2	8	2	8	3	3	3	10.6603	11.0685	32.6	137.1
810	8.815	1	1	1	11	1	31	2	5	3	12			3	2	12	3	3	3	3	3	3	1	0	3	1	1	1	4	3	2	2	2	1	1	10	3	15	1	7	2	8	3	3	3	10.5863	10.9945	51.2	150.1
811	8.815	1	1	1	11	2	11	2	5	3	17	14	3	3	1	14	3	2	1	5	2	4	2	0	3	2	1	1	3	3	2	1	2	1	1	4	2	9	3	10	2	7	3	3	3	10.7699	11.1781	41	145
812	8.815	1	1	1	11	2	11	2	5	3	17	13	3	2	2	17	2	4	3	4	2	4	19	3	2	1	1	1	4	3	2	2	2	1	4	7	1	11	2	7	2	5	2	2	5	10.3562	10.7781	42.2	147
813	8.815	1	1	1	11	2	34	2	5	3	17	17	2	3	1	17	2	2	1	5	4	5	2	3	2	2	1	1	3	3	2	2	2	2	1	7	1	11	2	8	2	5	2	2	5	11.2137	11.6219	31.2	139.5
814	8.815	1	1	1	11	1	11	2	1	3	13	15	3	7	1	15	3	2	1	5	3	4	7	3	3	6	1	1	4	3	2	2	2	1	1	3	2	15	1	12	3	8	3	3	4	14.8082	15.2164	45	156.4
815	8.815	1	1	1	11	1	11	1	1	3	15	12	3	3	1	12	3	0	0	3	2	2	3	0	3	1	1	1	4	3	2	2	2	1	1	5	3	9	3	9	2	8	3	3	3	14.4795	14.8877	88.5	166.5
816	8.815	1	1	1	11	1	11	2	1	3	12	12	3	4	1	12	3	4	4	5	3	4	2	3	3	1	1	1	4	3	2	2	2	1	1	5	3	12	2	8	2	8	3	3	3	15.0767	15.4849	61	158.6
817	8.815	1	1	1	11	1	11	2	1	3	12	12	3	7	1	12	3	3	2	6	4	5	7	0	3	1	1	1	4	3	2	2	2	1	1	7	3	6	4	10	2	8	3	3	3	15.674	16.0822	52.3	155.7
818	8.815	1	1	1	11	2	11	1	1	3	18	17	2	2	2	18	2	1	1	3	4	3	4	3	2	1	1	1	4	3	2	2	2	1	4	7	1	11	2	7	2	5	2	2	6	14.3288	14.737	57.1	171.5
819	8.815	1	1	1	11	2	11	1	1	3	12			3	2	12	3	3	4	5	4	5	4	0	2	1	1	1	3	3	2	2	2	1	5	5	3	15	1	6	2	8	3	3	3	15.2	15.6082	69	169.5
820	8.815	1	1	1	11	2	11	2	1	3	12	12	4	4	1	12	4	4		7	2	3	2	0	3	1	1	1	4	3	2	2	2	1	1	5	3	7	3	9	2	9	3	4	2	14.7589	15.1671	59.9	161.1
821	8.815	1	1	1	11	1	11	2	1	3	17	19	2	3	1	19	2	2	1	5	3	5	2	4	2	2	1	1	4	3	2	2	2	1	1	6	1	14	1	7	2	5	2	2	6	15.2027	15.6247	64.6	157.2
822	8.815	1	1	1	11	1	11	2	1	3	12	12	2	3	2	12	3	0	0	6	5	7	62	4	2	1	1	1	4	3	2	2	2	1	2	6	3	7	3	8	2	8	3	3	3	15.2164	15.6384	56.8	156.1
823	8.815	1	1	1	11	1	11	2	1	3	14	18	2	3	1	18	2	2	3	5	5	5	2	3	2	2	1	1	3	2	2	2	2	1	1	3	1	15	1	7	2	5	2	2	6	14.3123	14.7205	77.9	168.5
824	8.815	1	1	1	11	2	11	2	1	3	15	15	3	7	1	15	3	1	2	4	4	5	2	3	2	1	1	1	3	3	2	2	2	2	1	9	2	12	2	7	2	7	3	3	4	14.9178	15.326	71.5	164.1
825	8.815	1	1	1	11	2	11	1	1	3	12	11		3	2	12	3	1	2	3	2	3	4	0	2	1	1	1	4	3	2	2	2	1	2	7	3	7	3	8	2	8	3	3	3	15.0575	15.4658	57.9	166.1
826	8.815	1	1	1	11	1	11	1	5	3	12	13	4	4	1	13	4	4	5	7	3	7	14	0	3	1	1	1	4	3	2	2	2	1	5	2	3	12	2	8	2	9	3	4	2	11.0767	11.4986	41.6	142
827	8.815	1	1	1	11	1	11	1	1	3	17	14	3	3	1	14	3	1	1	4	3	3	2	3	3	1	1	1	4	3	2	2	2	1	1	4	2	11	2	8	2	7	3	3	3	14.5808	14.989	68.8	167.6
828	8.815	1	1	1	11	2	11	1	5	3	17	12		2	2	17	2	2	2	3	3	4	4	3	2	2	1	1	3	2	2	2	2	1	2	10	1	7	3	9	2	5	2	2	5	10.3945	10.8164	35.2	139.4
829	8.815	1	1	1	11	1	11	1	5	3	12	12		3	1	12	3	3	1	4	2	3	2	0	2	2	1	1	4	3	2	2	2	1	1	10	3	11	2	8	2	8	3	3	3	10.2986	10.7205	31.6	141
830	8.815	1	1	1	11	1	11	2	5	3	17	18		3	2	17	3	2	3	4	4	4	4	0	2	2	1	1	3	3	2	2	2	2	2	4	1	14	1	7	2	6	2	3	4	10.3507	10.7589	43.5	152.4
831	8.815	1	1	1	11	2	11	2	5	3	12	17	2	3	2	17	2	3	1	6	3	4	2	3	2	2	1	1	3	3	2	2	2	2	6	5	1	11	2	8	2	5	2	2	5	11.0438	11.4521	46.3	149.2
832	8.815	1	1	1	11	1	11	1	5	3	17	4	4	3	1	4	4	2	2	5		4	2	3	3	1	1	1	4	3	2	2	2	1	1	5	5	12	2	8	2	11	4	4	1	10.7781	11.1863	33.8	147.5
833	8.815	1	1	1	11	1	11	1	5	3	12	12	4	3	1	12	4	1	2	4	4	3	2	0	3	2	1	1	4	3	2	2	2	1	1	10	3	11	2	9	2	9	3	4	2	10.3041	10.7123	48.8	141
834	8.815	1	1	1	11	2	11	2	5	3	8	12	3	4	1	12	3	2	3	6	3	5	18	0	3	1	1	1	4	3	2	2	2	1	1	10	3	8	3	9	2	8	3	3	3	10.9644	11.3726	37.4	144.3
835	8.815	1	1	1	11	1	34	2	5	3	12	17	2	5	1	17	2	0	0	6	5	5	8	3	2	6	1	1	4	3	2	2	2	1	4	7	1	15	1	11	3	6	2	2	5	10.9836	11.3918	45.7	154
836	8.815	1	1	1	11	1	11	1	5	3		12	3	3	1	12	3	0	0	4	2	2	3	0	3	1	1	1	4	3	2	2	2	1	1	10	3	15	1	7	2	8	3	3	3	11.2548	11.663	51.9	156
837	8.815	1	1	1	11	2	11	1	5	3	12	9	4	4	2	12	4	0	0	2	3	2	12	3	2	1	1	1	4	3	2	2	2	1	2	5	3	7	3	8	2	9	3	4	2	11.0521	11.4603	48.2	153.5
838	8.815	1	1	1	11	1	11	1	5	3	13	17	2	7	1	17	2	2	2	6	5	6	7	3	2	6	1	1	4	3	2	2	2	1	1	3	1	15	1	11	3	6	2	2	5	10.2548	10.663	25.3	129.8
839	8.815	1	1	1	11	2	11	1	5	3	17	18	2	2	1	18	2	1	1	4	3	3	2	3	2	2	1	1	4	3	2	2	2	1	1	7	1	15	1	7	2	5	2	2	6	10.9808	11.389	40.1	148.7
840	8.815	1	1	1	11	1	11	2	5	3	14	15	3	3	1	15	3	0	0	4	3	3	47	0	3	1	1	1	3	3	2	2	2	1	1	4	2	11	2	8	2	7	3	3	4	10.3425	10.7507	40.2	145.1
841	8.815	1	1	1	11	1	11	1	5	3	5	13	4	7	1	13	4	1	2	5	4	4	7	0	5	1	1	1	3	3	2	2	2	1	6	3	3	3	5	13	3	10	4	4	2	10.7534	11.1616	46.7	144.6
842	8.815	1	1	1	11	1	11	1	5	3	17	17	2	3	1	17	2	3	4	6	6	8	2	3	2	1	1	1	4	3	2	2	2	1	1	7	1	15	1	6	2	5	2	2	5	10.7726	11.1808	35.9	139.8
843	8.815	1	1	1	11	2	13	1	5	3	15	14	3	3	1	14	3	3	2	6	3	5	2	0	2	1	1	1	4	3	2	2	2	2	1	3	2	12	2	7	2	7	3	3	3	10.2219	10.6301	48.1	147
844	8.815	1	1	1	11	2	11	2	5	3	12	13	3	3	1	13	3	3	4	6	2	6	2	3	3	1	1	1	3	3	2	2	2	1	1	3	3	8	3	9	2	8	3	3	3	11.6329	12.0411	39.8	152.7
845	9.097	1	1	1	11	2	22	2	5	3	17	17	2	2	1	17	2	2	2	4	3		44	3	2	2	1	1	3	3	2	2	2	1	2	7	1	11	2	8	2	5	2	2	5	10.6603	11.0767	49.9	153.1
846	9.097	1	1	1	1	2	6	2	5	3	12			3	2	12	3	1	2	5	3	5	17	2	3	2	1	1	4	3	2	2	2	1	5	5	3	3	5	12	3	9	3	3	3	10.5808	10.9973	52	147.9
847	9.097	1	1	1	6	1	19	2	5	3	13	13	3	3	1	13	3	0	0	4	3	3	3	3	3	1	1	1	4	3	2	2	2	1	1	7	3	12	2	8	2	8	3	3	3	10.463	10.8795	36.2	141.4
848	9.097	1	1	1	6	1	7	1	5	3	17	17	2	7	1	17	2	1	1	5	3	4	7	3	2	6	1	1	3	3	2	2	2	1	1	7	1	15	1	11	3	6	2	2	5	10.9863	11.4027	52.6	141
849	9.097	1	1	1	6	2	6	1	5	3	15	10	4	3	2	15	3	0	0	4	4	4	12	0	3	1	1	1	3	3	2	2	2	1	4	4	2	8	3	9	2	7	3	3	4	11.4438	11.8603	39.6	143.4
850	9.097	1	1	1	6	2	19	1	5	3	12	11	3	4	1	11	3	3	4	4	4	4	2	0	3	1	1	1	3	3	2	2	2	1	1	5	4	3	5	11	3	10	4	3	3	11.4877	11.9041	54.9	163
851	9.097	1	1	1	6	2	12	1	5	3	8	11	4	4	1	11	4	1	2	5	4	6	47	0	3	1	1	1	4	3	2	2	2	1	6	5	4	0	6	12	3	11	4	4	2	10.326	10.7425	46.1	142.5
852	9.097	1	1	1	6	2	6	1	5	3	17	17	3		1	17	3	1	1	4	3	3	40	0	2	2	1	1	4	3	2	1	2	1	2	10	1	10	2	8	2	6	2	3	4	11.0329	11.4493	42.6	140.3
853	9.097	1	1	1	6	2	6	1	5	3	16	13	3	3	1	13	3	1	2	5	3	4	7	3	3	1	1	1	3	3	2	2	2	1	1	7	3	6	4	10	2	8	3	3	3	10.9123	11.3288	41.7	144.5
854	9.097	1	1	1	6	1	13	1	5	3	12	12	3	4	1	12	3	2	2	5	3	4	2	4	3	3	1	1	3	3	2	2	2	1	1	10	3	15	1	9	2	8	3	3	3	11.3397	11.7562	63.2	149
855	8.815	1	1	1	11	1	11	2	1	3	14	18	4	3	1	18	2	3	2	5	4	5	2	3	2	1	1	1	4	3	2	1	2	1	1	4	1	12	2	7	2	5	2	2	6	15.2521	15.674	56.5	165.2
856	8.815	1	1	1	11	1	22	2	1	3	12	17	3	7	1	17	3	3	2	9	4	6	63	0	2	2	1	1	4	3	2	2	2	1	4	10	1	15	1	7	2	6	2	3	4	14.7808	15.2027	54.8	169.5
857	8.815	1	1	1	11	2	34	2	1	3	12		3	3	2	12	3	3	4	5	4	5	4	3	2	1	1	1	4	3	2	2	2	1	5	10	3	15	1	6	2	8	3	3	3	14.6164	15.0384	45.3	151
858	8.815	1	1	1	11	1	11	1	5	3	12			4	2	12	4	3	2	5	3	3	6	3	3	6	1	1	3	3	2	2	2	1	8	5	3	6	4	15	3	10	4	4	2	11.211	11.6329	40.1	144.6
859	8.815	1	1	1	11	2	11	1	5	3	12	12	5	7	1	12	5	1	1	4	2	3	2	0	3	2	1	1	4	3	2	2	2	1	1	7	3	14	1	8	2	10	4	5	2	10.8877	11.3096	45.5	145
860	8.815	1	1	1	11	1	11	2	1	3	17	20	2	2	1	20	2	8	5	12	4	8	2	3	2	1	1	1	3	3	2	2	2	1	1	3	1	15	1	6	2	5	2	2	6	16.9726	17.3945	54.3	159
861	8.815	1	1	1	11	2	22	2	1	3	16	14		3	2	16	3	2	3	5	4	5	14	0	2	2	1	1	3	3	2	2	2	1	5	3	2	13	1	7	2	7	3	3	4	15.1534	15.5753	58.1	157.7
862	8.815	1	1	1	11	2	11	2	1	3	12	12	3	3	1	12	3	0	0	2	2	2	24	3	3	2	1	1	4	3	2	2	2	1	2	10	3	12	2	9	2	8	3	3	3	14.4301	14.8521	56.7	155.1
863	8.815	1	1	1	11	2	11	1	1	3	13	16	3	3	2	13	3	1	1	5	3	3	37	0	3	2	1	1	3	3	2	2	2	1	4	7	3	4	4	11	3	9	3	3	3	14.789	15.211	59.1	167.7
864	8.815	1	1	1	11	1	11	1	1	3	9	8	4	7	1	8	4	1	2	4	3	2	47	0	4	6	1	1	3	3	2	2	2	2	6	5	4	5	4	16	4	12	4	4	2	15.2	15.6219	72.6	175.3
865	8.815	1	1	1	11	2	22	2	1	3	17	14			2	17	3	2	2	5	3	5	14	0	2	2	1	1	4	3	2	2	2	2	2	3	1	15	1	7	2	6	2	3	4	15.1534	15.5753	59.9	159.6
866	8.815	1	1	1	11	1	11	1	1	3	15	12	2	3	1	12	3	1	1	6	4	4	7	0	2	6	1	1	4	3	2	2	2	1	1	5	3	15	1	11	3	9	3	3	3	14.2822	14.7041	56.9	161.5
867	8.815	1	1	1	11	1	11	2	5	3	13	17	3	3	1	17	3	0	0	2	2	2	24	3	2	2	1	1	3	3	2	1	2	1	2	7	1	8	3	9	2	6	2	3	4	10.5616	10.9836	35.5	137.6
868	8.815	1	1	1	11	2	11	2	5	3	13	13	2	3	1	13	2	2	1	5	3	4	2	3	2	2	1	1	3	3	2	2	2	1	6	4	3	12	2	8	2	7	3	2	4	10.5671	10.989	42.7	131
869	8.815	1	1	1	11	1	11	2	5	3	12	12		4	2	12	4	1	1	3	2	3	4	0	3	2	1	1	3	3	2	2	2	1	2	10	3	0	6	13	3	10	4	4	2	12.1315	12.5534	53.3	161
870	8.815	1	1	1	11	2	11	2	5	3	8	0	4	4	1	0	4	1	2	6	2	3	26	0	3	1	1	1	3	3	2	2	2	1	1	5	6	3	5	11	3	13	5	4	1	10.3973	10.8192	49.5	151.7
871	8.815	1	1	1	11	2	11	2	5	3	17	14	3	3	2	17	3	1	1	4	4	4	19	3	2	1	1	1	4	3	2	2	2	1	2	7	1	8	3	8	2	6	2	3	4	10.463	10.8849	37.4	147.3
872	10.512	1	1	2	12	1	35	1	5	3	14	15	3	7	1	15	3	1	1	4	3	3	2	3	3	1	1	1	3	3	2	2	2	1	1	7	2	10	2	8	2	7	3	3	4	10.7781	11.2055	38.2	148.2
873	10.512	1	1	2	12	1	12	1	5	3	17	16	3	3	2	17	3	1	2	5	4	5	4	3	3	2	1	1	4	3	2	2	2	1	2	4	1	12	2	9	2	6	2	3	4	10.7507	11.1781	36.4	147
874	10.512	1	1	2	12	1	12	2	1	3	12	13	3	3	1	13	3			5	4	4	2	3	4	1	1	1	4	3	2	2	2	1	1	7	3	15	1	8	2	8	3	3	3	14.589	15.0164	50.8	153.5
875	10.512	1	1	2	12	1	12	1	1	3	15	12	3	3	1	12	3	0	0	3	4	2	1	3	3	1	1	1	4	3	2	2	2	1	1	7	3	15	1	7	2	8	3	3	3	14.3178	14.7452	63.5	168.4
876	10.512	1	1	2	12	2		1	5	3	19	17	3	3	2	19	3						6	3	3	1	1	1	3	1	2	1	2	1	4	7	1	5	4	10	2	6	2	3	5	10.3918	10.8192	40.7	143.2
877	10.512	1	1	2	12	1	12	1	5	3	17	17	3	3	2	17	3	1	1	3	3	2	4	3	3	1	1	1	4	3	2	2	2	1	4	7	1	15	1	7	2	6	2	3	4	11	11.4274	51.6	150.7
878	10.512	1	1	2	12	1		1	5	3	12	12	3	3	1	12	3	2	1	3	4	3	1	0	2	1	1	1	3	3	2	2	2	1	1	10	3	15	1	6	2	8	3	3	3	10.8027	11.2301	57.7	154
879	10.512	1	1	2	12	1	12	1	5	3	12	13	3	3	1	13	3	2	2	5	4	5	7	3	3	1	1	1	3	3	2	2	2	1	1	10	3	15	1	7	2	8	3	3	3	10.7699	11.1973	46.6	146.4
880	10.512	1	1	2	12	1	12	2	5	3	17	13	3	3	2	17	3	1	2	3	3	3	4	4	2	1	1	1	3	2	2	2	2	1	4	10	1	7	3	8	2	6	2	3	4	10.3014	10.7288	50.2	152
881	10.512	1	1	2	12	1	12	2	5	3	17	17	3	3	2	12	3	1	2	4	2	3	14	3	3	2	1	1	4	3	2	2	2	1	4	10	3	14	1	8	2	8	3	3	3	10.2521	10.6795	42.7	140.5
882	10.512	1	1	2	12	1	12	1	5	3	19	16	3	3	1	16	3	1	2	4	3	3	2	3	2	1	1	1	3	3	2	1	2	1	1	7	2	14	1	6	2	7	3	3	4	10.6164	11.0438	35.8	133.1
883	8.815	1	1	1	11	1	34	2	5	3	12	12	3	3	1	12	3	2	1	7	5	6	11	3	2		1	1	4	3	2	2	2	1	1	10	3	11	2		1	7	3	3	3	10.937	11.3753	42.1	142.2
884	9.042	1	1	3	13	1		1	5	3	7			4	2	7	4	1	2	4	4	4	38	0	5	1	1	1	3	3	2	2	2	2	2	5	5	7	3	11	3	12	4	4	1	10.4849	10.9315	34.1	139.2
885	9.042	1	1	3	13	1	13	1	5	3	14	12	3	3	1	12	3	1	2	4	4	5	2	3	2	1	1	1	4	3	2	2	2	1	1	7	3	15	1	6	2	8	3	3	3	10.937	11.3836	38.8	152.1
886	9.042	1	1	3	13	1	13	1	5	3	17	17	2	2	1	17	2	0	0	3	4	3	1	3	2	1	1	1	3	3	2	2	2	1	1	7	1	11	2	7	2	5	2	2	5	10.6986	11.1452	38.4	150.2
887	9.042	1	1	3	13	1	6	2	5	3	17	17	2	3	1	17	2	1	2	4	3	3	2	3	2	1	1	1	4	3	2	2	2	1	1	7	1	15	1	6	2	5	2	2	5	9.94795	10.3945	53	150
888	9.042	1	1	3	13	2	11	2	5	3	17	18	2	7	1	18	2	3	4	6	3	5	2	3	2	2	1	1	4	3	2	2	2	2	1	7	1	12	2	8	2	5	2	2	6	10.5233	10.9699	34.6	139.6
889	9.042	1	1	3	13	1	11	2	5	3	20	19	2	3	1	20	2	1	1	4	5	3	2	3	2	2	1	1	4	3	2	2	2	2	1	10	1	11	2	8	2	5	2	2	6	10.4767	10.9233	41.9	148.1
890	9.042	1	1	3	13	2	13	2	5	3	17	17	2	2	1	17	2	2	3	5	3	4	2	0	2	2	1	1	4	3	2	2	2	2	1	10	1	15	1	7	2	5	2	2	5	10.3178	10.7644	50.3	146.7
891	9.042	1	1	3	13	1	13	2	5	3	17	17	2	7	1	17	2	4	5	8	9	10	2	3	2	1	1	1	3	3	2	2	2	1	1	7	1	15	1	6	2	5	2	2	5	10.8575	11.3041	50.8	146.2
892	9.042	1	1	3	13	1	13	1	5	3	16	21	1	3	1	21	1	2	1	5	3	5	2	3	2	1	1	1	3	3	2	2	2	1	1	7	1	15	1	6	2	4	2	1		11.2301	11.6767	35.5	141
893	9.042	1	1	3	13	2	13	1	1	3	12	12	3	7	1	12	3	2	1	5	3	4	2	3	2	2	1	1	4	3	2	2	2	1	1	7	3	11	2	8	2	8	3	3	3	14.8055	15.2521	63.6	175.2
894	9.042	1	1	3	13	1	19	1	1	3	17	16	1	2	1	16	1	2	2	5	4	5	2	3	2	1	1	1	4	3	2	2	2	1	1	7	2	15	1	6	2	5	2	1	5	14.4411	14.8959	55.5	170.2
895	9.042	1	1	3	13	1	13	1	5	3	17	12	3	3	1	12	3	1	1	5	6	5	18	3	2	1	1	1	3	3	2	2	2	2	3	7	3	15	1	6	2	8	3	3	3	10.8219	11.2767	43.8	138.2
896	8.576	2	2	1	9	1	9	1	5	1	9	9	4	5	1	9	4	0	0	3	1	3	1	0	4	2	1	1	3	3	2	2	2	2	1	3	4	0	6	14	3	11	4	4	2	10.526	10.989	46.4	142.1
897	8.576	2	2	1	9	2	9	2	5	1	15	13	3	3	1	13	3	1	2	4	3	3	2	3	2	2	1	1	4	3	2	2	2	1	1	7	3	3	5	11	3	9	3	3	3	10.8466	11.3096	36.9	142.6
898	8.576	2	2	1	9	1	9	1	5	1	8	7	4	4	1	7	4	1	2	4	2	3	2	0	3	2	1	1	4	3	2	2	2	1	1	10	5	12	2	9	2	11	4	4	1	10.1014	10.5644	52.2	144
899	8.576	2	2	1	9	1	9	2	5	1	12	12	4	4	2	12	4	2	2	4	4	4	12	0	3	2	1	1	4	3	2	2	2	1	2	5	3	0	6	13	3	10	4	4	2	10.9096	11.3726	48.2	153
900	8.576	2	2	1	9	1	9	1	5	1	12	10	4	5	3	10	4	3	4	3	2	3	29	3	4	2	1	1	4	3	2	2	2	1	6	5	4	0	6	14	3	11	4	4	2	11.0137	11.4767	46.8	141.3
901	8.576	2	2	1	9	1	6	2	5	1	12	12	3	7	1	12	3	1	1	8	3	6	2	0	4	3	1	1	4	3	2	2	2	1	1	5	3	10	2	11	3	9	3	3	3	11.0548	11.5205	50.8	147.5
902	8.833	1	1	2	14	1	3	2	6	3	17			2	2	17	2	0	0	4	3	3	6	3	3	1	1	1	3	3	2	2	2	1	2	10	1	12	2	8	2	5	2	2	5	10.2959	11.1425	40.2	144
903	8.833	1	1	2	14	1	13	2	6	3	17	20		1	2	17	1	2	1	4	3	3	29	3	2	2	1	1	3	3	2	2	2	1	5	8	1	15	1	7	2	4	2	1	6	10.3562	11.2027	43.7	143.8
904	8.833	1	1	2	14	1	36	1	6	3	16	17		2	2	17	2	1	1	15	4	5	33	3	3	1	1	1	3	3	2	2	2	1	2	7	1	12	2	8	2	5	2	2	5	11.4493	12.2959	47.7	155.8
905	8.833	1	1	2	14	1	11	1	6	3	16	17	2	7	1	17	2	2	3	5	5	5	2	3	2	1	1	1	4	3	2	2	2	2	1	7	1	12	2	7	2	5	2	2	5	11.0603	11.9068	49.6	153
906	8.833	1	1	2	14	2	34	2	6	3	17	22	2	3	2	17	3	1	1	5	4	5	19	3	2	1	1	1	3	3	2	2	2	2	4	7	1	12	2	7	2	6	2	3	4	11.3616	12.2082	43	153.7
907	8.833	1	1	2	14	1	34	2	6	3	14	11	3	7	1	11	3	1	1	6	3	6	7		2	6	1	1	3	3	2	2	2	1	1	5	4	8	3	13	3	10	4	3	3	10.937	11.7836	33.9	144.2
908	8.833	1	1	2	14	1	11	2	6	3	17	17	2	2	2	17	2	1	1	4	3	4	6	3	2	1	1	1	4	3	2	2	2	1	4	7	1	15	1	6	2	5	2	2	5	11.0959	11.9425	40.3	153.6
909	8.833	1	1	2	14	1	34	2	6	3	13	15	2	3	1	15	2	1		4	2	3	2	0	2	1	1	1	4	3	2	2	2	1	1	9	2	12	2	7	2	6	2	2	4	10.6712	11.5178	34.8	134
910	8.833	1	1	2	14	1	34	2	6	3	14	14	3	3	1	14	3	3	3	6	4	5	7	0	2	1	1	1	3	3	2	2	2	1	6	7	2	15	1	6	2	7	3	3	3	10.9452	11.7918	36.5	149
911	8.833	1	1	2	14	1	37	2	6	3	17	13	3	3	1	13	3	5	3	9	6	8	2	0	2	1	1	1	3	3	2	2	2	1	1	7	3	11	2	7	2	8	3	3	3	10.9918	11.8384	44	156
912	8.833	1	1	2	14	1	37	2	6	3	15	17	2	7	2	17	2	3	3	4	3	7	4	0	2	1	1	1	3	3	2	2	2	1	4	10	1	15	1	6	2	5	2	2	5	10.6137	11.4603	38.7	149.8
913	8.833	1	1	2	14	2	11	2	6	3	15	17	3	3	2	15	3	4	5	6	4	6	4	0	2	1	1	1	3	3	2	2	2	1	4	7	2	13	1	6	2	7	3	3	4	10.8493	11.6959	40.4	152.6
914	8.833	1	1	2	14	2	36	1	6	3	14	18	2	3	2	14	3	0	0	2	2	2	12	0	3	2	1	1	3	3	2	2	2	1	4	4	2	5	4	11	3	8	3	3	3	10.3589	11.2055	33.4	139
915	8.833	1	1	2	14	2	36	1	6	3	12	12	3	4	1	12	3	0	0	3	2	2	1	4	3	1	1	1	4	3	2	2	2	1	1	2	3	15	1	7	2	8	3	3	3	10.9068	11.7534	54.5	157.2
916	8.833	1	1	2	14	2	34	1	6	3	17	17	1	3	1	17	1	5	4	8	3	7	2	3	1	1	1	1	3	3	2	2	2	1	1	7	1	14	1	5	1	3	1	1	6	10.7342	11.5808	35.8	148
917	8.833	1	1	2	14	1	34	1	6	3	15	15	2	7	1	15	2	2	1	5	4	4	7	3	2	1	1	1	3	3	2	2	2	1	1	7	2	15	1	6	2	6	2	2	4	10.7616	11.6082	35.9	146
918	8.833	1	1	2	14	1	11	2	6	3	17	12	3	3	2	17	3	4	5	4	3	7	4	3	2	1	1	1	3	3	2	2	2	1	2	5	1	15	1	6	2	6	2	3	4	10.8575	11.7041	37.6	148.8
919	8.833	1	1	2	14	1	34	2	6	3	17	17	2	7	1	17	2	3	2	8	4	6	16	3	2	1	1	1	3	3	2	2	2	1	7	5	1	8	3	8	2	5	2	2	5	10.7342	11.5808	34.4	138
920	8.833	1	1	2	14	1	38	1	6	3	14	14	3	3	1	14	3	1	1	4	3	4	2	3	2	1	1	1	4	3	2	2	2	1	1	4	2	3	5	10	2	7	3	3	3	10.4301	11.2767	48.5	141.2
921	8.833	1	1	2	14	1	34	1	6	3	16	14	3	3	2	16	3	1	1	4	3	4	4	3	2	1	1	1	3	2	2	2	2	1	4	7	2	11	2	7	2	7	3	3	4	10.6603	11.5068	54.4	153
922	8.833	1	1	2	14	2	11	1	6	3	17	17	2	2	1	17	2	3	1	6	5	6	2	3	2	2	1	1	3	3	2	2	2	1	1	7	1	15	1	7	2	5	2	2	5	10.9945	11.8411	48.9	156.5
923	8.833	1	1	2	14	2	34	1	6	3	12	17	2	3	2	12	3	4	2	3	3	4	4	3	2	2	1	1	3	3	2	2	2	1	4	7	3	11	2	8	2	8	3	3	3	11.7178	12.5644	43.6	151.5
924	8.833	1	1	2	14	1	3	1	6	3	12	12	3	3	1	12	3	4	3	6	2	4	2	3	3	2	1	1	3	2	2	2	2	1	6	5	3	7	3	10	2	8	3	3	3	11.1753	12.0219	45.2	155
925	8.833	1	1	2	14	1	11	1	6	3	12	12	3	3	1	12	3	1	2	4	3	4	2	3	3	1	1	1	3	3	2	2	2	1	6	10	3	15	1	7	2	8	3	3	3	10.3425	11.189	46.3	147.2
926	8.833	1	1	2	14	1	34	2	6	3	6	7		4	2	6	4	0	0	5	5	5	12	3	2	6	1	1	3	3	2	1	2	1	2	4	5	15	1	11	3	12	4	4	1	11.2247	12.0712	37.2	143
927	8.833	1	1	2	14	1	11	1	6	3	17	17	2		1	17	2	3	2	5	7	7	44	3	1	1	1	1	3	3	2	2	2	2	2	10	1	12	2	6	2	5	2	2	5	12.0356	12.8849	49.3	163
928	9.337	1	2	2	1	1	12	1	6	3		8	4	4	1	8	4	1	2	4	3	2	7	0	4	1	1	1	3	3	2	2	2	1	6	5	4	5	4	11	3	11	4	4	2	10.3945
929	8.833	1	1	2	14	1	34	1	6	3	17	20		2	2	17	2	3	2	5	4	7	4	0	2	1	1	1	3	3	2	2	2	1	2	7	1	15	1	6	2	5	2	2	5	10.674	11.5205	32.2	140.2
930	8.833	1	1	2	14	1	34	2	6	3	14	12		7	6	17	3	4	3	6	5	6	19	0	2	6	1	1	4	3	2	2	2	1	8	5	1	15	1	11	3	7	3	3	4	10.7151	11.5616	53.5	150
931	8.833	1	1	2	14	1	34	2	6	3	12	12	3	3	1	12	3	1	1	7	3	6	11	3	2	1	1	1	4	3	2	2	2	1	1	5	3	15	1	6	2	8	3	3	3	10.7479	11.5945	36.2	142
932	8.833	1	1	2	14	1	34	2	2	3	10			4	2	10	4	6	3	5	3	3	12	3	2	6	1	1	3	3	2	2	2	1	2	5	4	7	3	13	3	11	4	4	2	14.7342	15.5836	60.3	161
933	8.833	1	1	2	14	2	11	2	2	3	16	16	2	2	1	16	2	1	1	4	4	3	2	4	2	1	1	1	4	3	2	2	2	1	1	6	2	8	3	8	2	6	2	2	4	15.2658	16.1151	70.6	165.5
934	8.833	1	1	2	14	1	11	2	2	3	13	16	2	3	1	16	2	2	2	5	4	4	2	3	2	1	1	1	4	3	2	2	2	1	1	7	2	12	2	7	2	6	2	2	4	14.463	15.3123	48.6	150
935	8.833	1	1	2	14	2	34	2	2	3	8			4	2	8	4	0	0	4	3	4	12	3	2	6	1	1	3	3	2	2	2	2	5	5	4	7	3	13	3	11	4	4	2	14.6904	15.5397	58	158.5
936	8.833	1	1	2	14	1	34	2	2	3	12	12	3	3	1	12	3	2	1	4	3	4	2	3	2	2	1	1	3	1	2	2	2	1	1	7	3	12	2	8	2	8	3	3	3	14.9014	15.7507	57	159
937	8.833	1	1	2	14	2	34	2	2	3	17	17	2	2	1	17	2	1	1	5	4	4	45	3	2	2	1	1	4	3	2	2	2	1	2	7	1	15	1	7	2	5	2	2	5	15.1589	16.0082	57.2	171.5
938	8.833	1	1	2	14	2	34	2	2	3	15	15	3	3	1	15	3	0	0	3	3	2	1	3	2	1	1	1	4	3	2	2	2	1	1	4	2	7	3	8	2	7	3	3	4	14.6548	15.5041	52.1	160
939	8.833	1	1	2	14	1	37	2	2	3	15	16	3	3	1	16	3	5	1	8	5	7	2	3	2	1	1	1	4	3	2	2	2	1	1	7	2	6	4	9	2	7	3	3	4	15.0164	15.8658	53.5	163
940	8.833	1	1	2	14	2	34	2	2	3	9	7	4	7	1	7	4	1	2	3	2	2	1	3	3	2	1	1	3	3	2	2	2	1	1	3	5	6	4	11	3	12	4	4	1	14.7014	15.5507	51	163.5
941	8.833	1	1	2	14	2	37	2	2	3	16	17	2	7	1	17	2	4	1	6	3	5	2	3	2	1	1	1	4	3	2	2	2	1	1	7	1	12	2	7	2	5	2	2	5	14.4247	15.274	46.1	152.6
942	8.833	1	1	2	14	2	34	1	2	3	17	19	2	2	3	19	2	0	0	3	5	3	29	3	2	1	1	1	4	3	2	2	2	1	6	1	1	12	2	7	2	5	2	2	6	14.6137	15.463	58.5	173.5
943	8.833	1	1	2	14	1	34	2	2	3	17	12	3	2	2	17	2	2	1	5	3	5	2	3	2	2	1	1	3	3	2	2	2	1	1	7	1	12	2	8	2	5	2	2	5	14.5425	15.3918	53.6	162.5
944	8.833	1	1	2	14	1	34	2	2	3	14	17	3	3	1	17	3	1	2	4	4	4	2	3	2	1	1	1	3	3	2	2	2	1	1	7	1	12	2	7	2	6	2	3	4	14.3671	15.2164	64	156
945	8.833	1	1	2	14	2	22	1	2	3	17	17	2	2	1	17	2	1	1	4	3	3	2	3	2	2	1	1	4	3	2	2	2	2	1	10	1	8	3	9	2	5	2	2	5	15.5671	16.4164	61.6	174
946	8.833	1	1	2	14	2	37	1	2	3	15	9	3	7	1	9	3	5	1	8	4	5	2	3	2	2	1	1	3	3	2	2	2	1	1	3	4	4	4	10	2	9	3	3	3	15.2411	16.0904	59	177
947	8.833	1	1	2	14	1	34	2	2	3	17	17	2	7	1	17	2	2	1	5	4	4	24	3	2	1	1	1	4	3	2	2	2	1	2	7	1	13	1	6	2	5	2	2	5	14.0849	14.9342	50.2	153
948	9.298	3	3	1	1	1	12	2	2	3	12			4	2	12	4	1	1	8	4	5	17	1	4	6	1	1	3	3	2	2	2	2	4	5	3	1	5	17	4	11	4	4	2	14.4932	15.3699	55.8	163.2
949	9.082	2	2	1	6	1	12	1	2	3	8	9			6	8	4	1	0	6	3	4	7	2	3	1	1	1	3	3	2	2	2	1	1	7	4	3	5	11	3	11	4	4	2	14.9342	15.811	75.3	164.1
950	9.082	2	2	1	6	1	1	2	2	3	12	12	3	3	1	12	3	3	4	7	5	6	26	3	3	2	1	1	4	3	2	2	2	1	1	7	3	15	1	8	2	8	3	3	3	14.8301	15.7068	64	162
951	9.082	2	2	1	6	1	19	2	2	3	5	13	4	7	1	13	4	1	1	4	1	2	2		6	2	1	1	3	3	2	2	2	1	1	10	3	0	6	16	4	11	4	4	2	15.1671	16.0438	60	158.1
952	9.082	2	2	1	6	1	13	2	2	3	12	13	3	7	1	13	3	2	3	3	3	3	1	3	3	2	1	1	3	3	2	2	2	1	6	3	3	10	2	9	2	8	3	3	3	15.1836	16.0603	110.5	169.2
953	9.082	2	2	1	6	1	1	1	2	3		12	6		1	12	6	1	1	5	3	3	16	1	3	1	1	1	3	3	2	2	2	1	2	5	3	13	1	7	2	11	4	5	2	15.0493	15.926	48.6	159.3
954	9.082	2	2	1	6	2	18	1	2	3	12	12	4	4	2	12	4	5	5	4	3	4	4	0	3	2	1	1	3	3	2	2	2	2	2	5	3	3	5	12	3	10	4	4	2	14.463	15.3397	104	184.6
955	9.082	2	2	1	6	1	17	2	2	3	12	15	3	7	3	12	4	1	1	4	2	3	14	0	3	1	1	1	3	3	2	2	2	1	2	1	3	12	2	8	2	9	3	4	2	15.0822	15.9589	50.7	165
956	9.082	2	2	1	6	1	9	2	2	3	14	8	4	4	1	8	4	3	1	6	4	4	2	3	3	1	1	1	4	3	2	2	2	1	1	3	4	8	3	9	2	10	4	4	2	14.3452	15.2219	77.3	155.6
957	9.082	2	2	1	6	2	6	2	2	3	12	11	4	4	1	11	4	0	0	8	4	5	47	3	3	6	1	1	4	3	2	2	2	1	1	1	4	5	4	15	3	11	4	4	2	14.726	15.6027	63.6	167
958	9.082	2	2	1	6	1	7	2	2	3	10	10	4	4	1	10	4	1	1	5	3	5	50	0	3	1	1	1	3	3	2	2	2	1	1	2	4	3	5	11	3	11	4	4	2	14.9534	15.8301	52.6	149.5
959	9.082	2	2	1	6	1	1	2	2	3	12	9	4	4	1	9	4	0	0	4	4	4	3	3	3	6	1	1	3	3	2	2	2	1	6	5	4	11	2	13	3	11	4	4	2	14.3863	15.263	60.6	158.2
960	9.082	2	2	1	6	1	9	2	2	3	8	12	4	4	1	12	4	4	3	5	2	3	64	1	3	2	1	1	4	3	2	2	2	2	1	3	3	5	4	11	3	10	4	4	2	15.9918	16.8685	51.1	163
961	9.082	2	2	1	6	1	9	2	2	3	12	11	4	7	1	11	4	2	1	5	2	4	2	3	3	6	1	1	4	3	2	2	2	2	1	2	4	3	5	16	4	12	4	4	2	14.2137	15.0904	46.7	153.4
962	9.082	2	2	1	6	1	12	2	2	3	10	8	4	4	1	8	4	2	3	8	4	6	64	0	3	1	1	1	4	2	2	2	2	1	1	7	4	0	6	12	3	11	4	4	2	16.137	17.0137	74.8	169.2
963	9.082	2	2	1	6	1	9	1	2	3	12	12		4	2	12	4	1	2	2	4	5	12	3	3	1	1	1	4	3	2	2	2	2	8	2	3	10	2	8	2	9	3	4	2	14.9178	15.7945	70.4	165.3
964	9.082	2	2	1	6	2	6	2	2	3	13	13	4	4	1	12	4	1	1	5	4	5	7	3	3	2	1	1	3	3	2	2	2	1	1	3	3	11	2	9	2	9	3	4	2	14.8904	15.7671	52.5	163
965	9.082	2	2	1	6	1	19	2	2	3	9	8	4	7	1	8	4				2	5	2	1	3	1	1	1	4	3	2	2	2	1	1	1	4	9	3	9	2	10	4	4	2	15.8575	16.7342	53.4	163.4
966	9.082	2	2	1	6	1	12	1	2	3	12			4	2	12	4	1	1	11	5	8	48	3	3	6	1	1	3	3	2	2	2	1	5	5	3	7	3	14	3	10	4	4	2	14.2548	15.1315	57.7	172.7
967	9.082	2	2	1	6	1	19	1	2	3	12	16	4	4	2	12	4	2	2	4	3	3	4	0	4	4	1	1	4	3	2	2	2	1	2	2	3	6	4	14	3	10	4	4	2	14.5534	15.4301	83.1	164.4
968	9.082	2	2	1	6	2	31	2	2	3	9	13	4	7	1	13	4	3	1	6	2	4	2	0	4	2	1	1	3	3	2	2	2	1	1	1	3	2	5	13	3	10	4	4	2	16.1096	16.9863	58.7	158.3
969	9.082	2	2	1	6	1	12	1	2	3	12	12	3	3	1	12	3	5	5	4	4	6	2	2	3	1	1	1	4	3	2	2	2	2	1	9	3	11	2	8	2	8	3	3	3	15.4164	16.2932	66.2	171.3
970	9.082	2	2	1	6	1	9	1	2	3	13			4	2	13	4	2	2	3	2	3	4	0	6	2	1	1	3	3	2	2	2	1	8	2	3	0	6	16	4	11	4	4	2	15.3863	16.2904	47.4	170.5
971	9.082	2	2	1	6	1	21	1	2	3	12	12	4	4	1	12	4	2	1	8	3	6	63	0	3	1	1	1	3	3	2	2	2	2	4	5	3	6	4	10	2	9	3	4	2	17.6384	18.5151	61.7	166.6
972	9.082	2	2	1	6	1	6	1	2	3	12			4	2	12	4	2	3	4	4	4	4	0	3	1	1	1	3	1	2	2	2	1	2	5	3	1	5	11	3	10	4	4	2	14.2548	15.1315	89.2	176.2
973	9.082	2	2	1	6	1	12	1	2	1	10	8	4	7	1	8	4	2	3	5	3	5	2	0	3	1	1	1	3	3	2	2	2	1	1	3	4	1	5	11	3	11	4	4	2	15.137	16.0137	48.3	160.4
974	9.082	2	2	1	6	1	6	1	2	3	12	8	4	7	6	8	5	3	4	7	6	6	55	0	4	1	1	1	3	3	2	2	2	2	7	2	4	1	5	12	3	12	4	5	1	16.9589	17.863	63.3	159.8
975	9.082	2	2	1	6	1	9	1	2	3	12	12	4	7	1	12	4	1		4	8	3	2	0	3	1	1	1	3	3	2	2	2	1	1	4	3	7	3	9	2	9	3	4	2	14.0904	14.9671	61.5	165.2
976	9.082	2	2	1	6	1	3	1	2	3	13	12	4	7	3	12	4	2	1	5	3	4	14	0	3	1	1	1	4	3	2	2	2	1	4	7	3	10	2	8	2	9	3	4	2	14.4247	15.3288	67	168.9
977	9.082	2	2	1	6	1	25	1	2	3	10	10	4	7	1	10	4	4	4	4	3	4	2	0	4	2	1	1	3	3	2	2	2	2	1	10	4	5	4	12	3	11	4	4	2	14.5918
978	9.082	2	2	1	6	1	1	1	2	3	13	11	4	4	1	11	4	2	2	4	3	3	2	0	3	2	1	1	3	2	2		2	1	1	7	4	10	2	9	2	10	4	4	2	16.4192	17.2959	88.2	168.2
979	9.082	2	2	1	6	1	4	1	2	3	12	12	4	4	5	12	4	1	1	6	2	3	43	3	3	1	1	1	4	3	2	2	2	1	2	1	3	5	4	10	2	9	3	4	2	14.7096	15.5863	71.2	172.5
980	9.082	2	2	1	6	2	1	1	2	3	8	11		7	3	12	4		2	5	2	2	14	3	4	6	1	1	4	3	2	2	2	1	5	1	3	0	6	18	4	11	4	4	2	14.9589	15.8356	76.8	170
981	9.082	2	2	1	6	1	9	1	2	3	7			4	2	7	4	0	0	3	3	3	12	0	3	1	1	1	3	3	2	2	2	2	2	2	5	1	5	11	3	12	4	4	1	14.6274	15.5315	77.8	172.7
982	9.082	2	2	1	6	2	18	1	2	3	12			4	2	12	4	2	1	4	2	3	4	3	3	2	1	1	4	3	2	2	2	1	5	5	3	4	4	11	3	10	4	4	2	14.4247	15.3288	50.3	162
983	9.082	2	2	1	6	1	12	1	2	3	12	12		4	2	12	4	3	2	5	4	5	33	3	3	1	1	1	4	3	2	2	2	1	5	5	3	3	5	11	3	10	4	4	2	16.3534	17.2301	74.6	173.7
984	9.082	2	2	1	6	1	1	2	2	3	10	2	4	7	1	2	4	2	3	5	4	5	2	0	4	1	1	1	4	3	2	2	2	1	1	5	5	15	1	8	2	11	4	4	1	16.4247	17.3288	54.5	149.5
985	9.082	2	2	1	6	1	9	1	2	3	13	12	4	4	1	12	4	0	0	3	3	2	1	3	3	2	1	1	3	3	2	2	2	1	6	1	3	3	5	12	3	10	4	4	2	15.6082	16.5123	89.8	177.4
986	9.082	2	2	1	6	1	17	1	2	3	12	12	4	7	1	12	4	3	2	5	2	3	2	3	3	2	1	1	4	3	2	2	2	2	1	1	3	5	4	11	3	10	4	4	2	14.4466	15.3233	61.4	174
987	9.082	2	2	1	6	2	6	1	2	3	15	14	4	3	2	15	3	3	2	4	3	4	4	0	3	1	1	1	3	3	2	2	2	2	2	3	2	1	5	11	3	8	3	3	4	16.5945	17.4986	62.9	178.2
988	9.082	2	2	1	6	2	9	2	2	3	9	9		4	2	9	4				1	3	14	0	4	2	1	1	3	3	2	2	2	1	2	5	4	10	2	10	2	10	4	4	2	14.1945	15.0712	39	153.2
989	9.082	2	2	1	6	1	22	2	2	3	14	15	3	3	1	15	3	3		6	3	5	2	1	3	2	1	1	3	3	2	2	2	2	1	9	2	15	1	8	2	7	3	3	4	14.5342	15.411	52.8	152.6
990	9.082	2	2	1	6	1	19	2	2	3	8	12	3	7	1	12	3	4	1	9	4	6	7	3	3	1	1	1	4	3	2	2	2	1	1	5	3	1	5	11	3	9	3	3	3	15.9123
991	9.082	2	2	1	6	1	12	1	2	3	13	13	4	4	2	13	4	2	2	3	3	3	4	0	3	1	1	1	4	3	2	2	2	1	4	4	3	6	4	10	2	9	3	4	2	14.0219	14.926	75.5	167
992	9.082	2	2	1	6	1	1	1	2	3	5	11	4	7	1	11	4	2		3	2	5	1	3	4	1	1	1	4	3	2	2	2	1	1	5	4	2	5	12	3	11	4	4	2	15.7479	16.6247	59.5	171.7
993	9.082	2	2	1	6	1	1	2	2	3	10	11	4	7	1	11	4	2	3	4	3	3	2	3	3	1	1	1	4	3	2	2	2	1	1	2	4	5	4	10	2	10	4	4	2	15.189	16.0658	57	160.4
994	9.082	2	2	1	6	1	19	2	2	3	12	12	4	7	1	12	4	3	1	3	3	3	4	3	4	1	1	1	3	2	2	2	2	1	4	5	3	0	6	13	3	10	4	4	2	14.9945	15.8712	71.5	160.2
995	9.082	2	2	1	6	1	17	2	2	3	13	8	4	3	1	13	4	17	1	4	2	3	2	3	4	1	1	1	3	3	2	2	2	1	1	4	3	10	2	9	2	9	3	4	2	16.9671	17.8438	70.4	155.4
996	9.082	2	2	1	6	1	1	2	2	3	10	12	4	7	1	12	4	1	1	8	4	7	11	3	4	6	1	1	3	3	2	2	2	1	1	3	3	12	2	14	3	10	4	4	2	15.4301	16.3068	62.1	154.5
997	9.082	2	2	1	6	1	13	2	2	3	12	11	3	3	1	12	3	3	4	5	5	5	2	2	3	1	1	1	4	3	2	2	2	1	6	8	3	11	2	8	2	8	3	3	3	15.4603	16.337	51.8	159.7
998	9.082	2	2	1	6	2	6	1	2	3	13	12		4	2	13	4	1		1	3	3	12	2	3	2	1	1	3	3	2	2	2	2	2	5	3	4	4	11	3	10	4	4	2	16.9233	17.8	57.8	171.8
999	9.082	2	2	1	6	1	1	1	2	3	12	12	4	4	5	12	3	2	3	6	3	5	23	3	3	1	1	1	3	2	2	2	2	1	5	10	3	13	1	7	2	8	3	3	3	16.1726	17.0493	105.5	184.6
1000	9.082	2	2	1	6	1	24	1	2	3	12	6	4	4	2	12	4	2	2	4	5	3	42	3	4	1	1	1	4	3	2	2	2	2	8	2	3	12	2	9	2	9	3	4	2	15.1781	16.0548	56.1	154.4
1001	9.082	2	2	1	6	1	14	2	2	3	6	7	4	7	1	7	4	1	2	3	2	3	1	3	4	1	1	1	4	3	2	2	2	1	1	10	5	1	5	12	3	12	4	4	1	16.1315	17.0356	46.9	150.6
1002	9.082	2	2	1	6	1	1	2	2	3	12	10	4	4	1	10	4	1	2	5	4	4	18	0	4	1	1	1	3	2	1	1	2	1	1	1	4	15	1	8	2	10	4	4	2	15.3562	16.2329	67.1	157.7
1003	9.082	2	2	1	6	1	17	1	2	3	12	8	4	7	1	8	4	1	1	7	5	5	11	0	4	2	1	1	4	3	2	2	2	2	1	10	4	15	1	9	2	10	4	4	2	15.9068	16.7836	71	177
1004	9.082	2	2	1	6	1	12	1	2	3	13	12	4	4	1	12	4	1	2	6	2	3	9	3	3	1	1	1	4	2	2	2	2	1	1	7	3	15	1	7	2	9	3	4	2	15.874	16.7507	57.4	176
1005	9.082	2	2	1	6	1	14	1	2	3	5	9	4	4	1	9	4	1	1	4	2	3	2	3	3	1	1	1	4	3	2	2	2	1	1	5	4	5	4	10	2	10	4	4	2	15.5123	16.4164	84.8	170.5
1006	9.082	2	2	1	6	1	17	2	2	3	13	12	4	7	1	12	4	1	2	6	3	4	1	3	3	2	1	1	4	3	2	2	2		1	5	3	9	3	10	2	9	3	4	2	14.126	15.0027	74.3	163.7
1007	9.082	2	2	1	6	1	9	1	2	3	11	12	4	7	1	12	4	1	1	10	6	9	2	1	3	2	1	1	3	3	2	2	2	2	1	4	3	7	3	10	2	9	3	4	2	15.2575	16.1342	68.8	172
1008	9.082	2	2	1	6	2	9	1	2	3	14	15	3	7	3	12	3	1	2	4	3	3	2	3	3	2	1	1	3	3	2	1	2	1	2	1	3	0	6	13	3	9	3	3	3	15.863	16.7397	53.7	170
1009	9.082	2	2	1	6	1	14	1	2	3	9	11	4	7	1	11	4	4	5	3	2	2	1	3	4	1	1	1	3	3	2	2	2	1	1	5	4	3	5	12	3	11	4	4	2	15.9452	16.8219	52.6	167.7
1010	9.082	2	2	1	6	1	3	2	2	3	13	13	4	4	1	13	4	1	2	4	3	3	2	0	3	1	1	1	4	3	2	2	2	1	1	3	3	7	3	9	2	9	3	4	2	15.0356	15.9123	51.1	158.7
1011	9.082	2	2	1	6	1	19	2	2	3	9	12	4	7	7	12	4	6	7	5	3	4	36	0	3	2	1	1	4	3	2	2	2	1	2	5	3	7	3	10	2	9	3	4	2	14.4603	15.337	62.2	156.1
1012	9.082	2	2	1	6	1	17	2	2	3	6	8	4	7	1	8	4	2	1	5	2	3	2	3	4	1	1	1	4	3	2	2	2	1	1	10	4	0	6	13	3	11	4	4	2	15.7123	16.589	62.6	163
1013	9.082	2	2	1	6	1	5	2	2	3	13	10		4	2	13	4				7	5	4	3	4	1	1	1	3	3	2	1	2	1	4	3	3	3	5	12	3	10	4	4	2	14.4932
1014	9.082	2	2	1	6	1	15	2	2	3	13	12	4	7	1	12	4	0	0	3	3	5	1	0	3	1	1	1	3	3	2	2	2	1	1	1	3	15	1	7	2	9	3	4	2	14.3096	15.2137	51	161
1015	9.082	2	2	1	6	1	1	2	2	3	10	14		4	2	10	4	3	2	6	3	4	14	3	3	2	1	1	3	3	2	2	2	2	2	3	4	0	6	13	3	11	4	4	2	14.4274	15.3041	84	169.4
1016	9.082	2	2	1	6	2	6	2	2	3	13	12	3	3	2	13	3	2	2	4	4	4	4	3	3	1	1	1	4	3	2	2	2	1	2	7	3	1	5	11	3	9	3	3	3	14.5726	15.4493	50.9	156
1017	9.082	2	2	1	6	1	15	1	2	3	11			4	2	10	4	3	4	3	2	3	4	1	3	1	1	1	3	3	2	2	2	2	2	2	4	14	1	7	2	10	4	4	2	16.011	16.8877	68.3	173.3
1018	9.082	2	2	1	6	1	12	2	2	3	8	10	4	4	1	10	4	1	2	4	3	3	2	0	4	1	1	1	4	3	2	2	2	1	1	3	4	7	3	10	2	10	4	4	2	15.8849	16.7616	50.4	156
1019	9.082	2	2	1	6	1	6	2	2	3	12	12	4	4	1	12	4	1	2	7	5	6	47	3	3	1	1	1	4	3	2	2	2	1			3	12	2	8	2	9	3	4	2	16.8959	17.7726	72.7	172.7
1020	9.082	2	2	1	6	1	22	2	2	3	15	11		3	2	15	3		5	6	5	6	19	0	2	1	1	1	4	3	2	2	2	1	8	2	2	7	3	8	2	7	3	3	4	16.2603	17.1644	63.6	165.4
1021	9.082	2	2	1	6	1	10	1	2	3	11	12	5	7	1	12	5	2	1		3	4	2	0	4	6	1	1	4	3	2	2	2	1	1	1	3	1	5	17	4	12	4	5	2	17.0849	17.989	77.5	174.1
1022	9.082	2	2	1	6	1	3	2	2	3	8	5	4	7	1	5	4	3	4	6	3	5	2	3	4	1	1	1	4	3	2	2	2	1	6	7	5	9	3	10	2	11	4	4	1	15.7808	16.6685	48.2	156
1023	9.082	2	2	1	6	1	6	1	2	3	13	11	4	4	1	11	4	2	3	7	4	6	11	3	3	1	1	1	3	3	2	2	2	2	1	5	4	7	3	9	2	10	4	4	2	15.3699	16.2466	76	170.6
1024	9.082	2	2	1	6	1	7	2	2	3	13	13	4	4	1	13	4	0	0	3	2	2	1	0	3	6	1	1	4	3	2	2	2	1	6	1	3	0	6	17	4	11	4	4	2	14.5808	15.4575	67	147.5
1025	9.298	3	3	1	1	1	1	2	6	3	11	17	4	7	3	12	4	3	1	3	1	3	14	0	3	1	1	1	4	3	2	2	2	1	2	7	3	1	5	11	3	10	4	4	2	11.4055	12.2849	59.2	154
1026	9.082	2	2	1	6	1	20	2	2	3	12	12	3	4	2	12	4	4	2	3	3	3	4	3	3	1	1	1	3	3	2	2	2	1	4	2	3	3	5	11	3	10	4	4	2	16.4274	17.3041	72.4	168.4
1027	9.082	2	2	1	6	2	6	2	2	3	9	9	4	4	1	9	4	4				2	4	0	3	2	1	1	4	3	2	2	2	2	2	9	4	3	5	12	3	11	4	4	2	16.3205	17.2082	45.9	151
1028	9.082	2	2	1	6	1	24	2	2	3	12	13	4	4	1	13	4	2	2	5	4	6	2	0	3	1	1	1	3	3	2	2	2	1	2	2	3	2	5	11	3	10	4	4	2	14.5589	15.4466	68.9	164.5
1029	9.082	2	2	1	6	2	11	2	2	3	11	12	3	3	1	12	3	2	2	6	2	5	2	0	2	1	1	1	3	2	2	2	2	1	1	1	3	11	2	7	2	8	3	3	3	14.3534	15.2301	54	158
1030	9.082	2	2	1	6	1	21	2	2	3	19	12	3	7	1	12	3	2	2	6	3	3	26	3	3	1	1	1	4	3	2	2	2	1	1	3	3	4	4	10	2	8	3	3	3	16.0685	16.9452	54.5	166.7
1031	9.298	3	3	1	1	2	17	2	6	3	12	17	2	3	1	17	2	2	2	5	3	4	2	3	3	1	1	1	4	3	2	2	2	1	1	5	1	15	1	7	2	5	2	2	5	10.4192	11.3041	43	139
1032	9.082	2	2	1	6	1	19	2	2	3	12	10	4	7	1	10	4	1	2	4	2	3	2	3	4	3	1	1	4	3	2	2	2	2	1	2	4	2	5	14	3	11	4	4	2	15.2658	16.1534	77.4	164.4
1033	9.082	2	2	1	6	2	9	2	2	3	11	11			5	12	4	9	5	5	3	5	64	3	3	1	1	1	4	3	2	2	2	1	6	10	3	1	5	11	3	10	4	4	2	15.0329	16.011	54	161.1
1034	9.082	2	2	1	6	1	9	2	2	3	8	12		4	2	8	4	7	7	3	2	3	4	1	3	2	1	1	4	3	2	2	2	1	8	5	4	0	6	13	3	11	4	4	2	14.8575	15.7589	54.2	157.8
1035	9.082	2	2	1	6	1	12	2	2	3	8	12	4	4	3	12	4	2		6	4	3	37	3	4	6	1	1	3	2	2	2	2	1	4	4	3	8	3	15	3	10	4	4	2	14.3753	15.263	62.3	148.8
1036	9.082	2	2	1	6	1	12	1	2	3	12	5	4	5	2	12	5	2	2	5	3	3	33	0	3	1	1	1	3	3	2	1	2	2	2	9	3	11	2	8	2	10	4	5	2	15.9726	16.8767	66.1	160.1
1037	9.082	2	2	1	6	1	19	1	2	3	12	9	4	4	1	9	4	1	2	7	7	8	47	3	4	1	1	1	3	3	2	2	2	1	1	2	4	6	4	11	3	11	4	4	2	14.4	15.2959	89.2	171.2
1038	9.082	2	2	1	6	1	1	2	2	3	8	8	4	4	1	8	4	2	3	5	3	4	26	0	3	1	1	1	3	3	2	2	2	1	1	5	4	9	3	9	2	10	4	4	2	17.011	17.9068	75.2	166.2
1039	9.082	2	2	1	6	1	19	1	2	3	12	12	4	4	2	12	4	3	2	6			23	3	4	6	1	1	3	3	2	2	2	1	4	10	3	7	3	15	3	10	4	4	2	15.4137	16.3178	66.3	168.5
1040	9.082	2	2	1	6	1	12	1	2	3	12	10	4	7	1	10	4	2	1	7	3	5	2	3	3	1	1	1	4	3	2	2	2	1	1	10	4	12	2	8	2	10	4	4	2	15.2	16.0767	74.8	169.1
1041	9.082	2	2	1	6	2	4	1	2	3	14	13	4	4	2	12	4	0	0	2	2	2	12	1	3	1	1	1	3	3	2	2	2	1	2	5	3	0	6	12	3	10	4	4	2	15.211	16.0877	61.7	175.5
1042	9.082	2	2	1	6	1	1	1	2	3	12			3	2	12	3	0	0	2	2	3	6	3	3	6	1	1	4	3	2	2	2	2	5	4	3	15	1	12	3	9	3	3	3	14.3479	15.2247	98.8	174
1043	9.082	2	2	1	6	1	1	1	2	3	12	12	3	3	1	12	3	1	2	4	5	7	2	3	3	1	1	1	4	3	2	2	2	1	1	5	3				1	7	3	3	3	15.0932	15.9699	86.6	170.4
1044	9.082	2	2	1	6	1	1	1	2	3	12	12	3	7	1	12	3	0	0	5	7	8	1	4	3	1	1	1	3	3	2	2	2	1	6	3	3	6	4	10	2	8	3	3	3	14.8438	15.7205	51.8	168.1
1045	9.082	2	2	1	6	1	31	1	2	3	6	10	4	4	1	10	4	1	2	4	4	3	1	3	3	1	1	1	4	3	2	2	2	2	1	10	4	15	1	7	2	10	4	4	2	15.8356	16.7123	59.8	163.7
1046	9.082	2	2	1	6	1	19	2	2	3	12	7	4	4	1	7	4	2	3	4	4	3	2	3	4	1	1	1	3	3	2	2	2	1	1	1	5	15	1	8	2	11	4	4	1	14.1918	15.0685	59.5	156.7
1047	9.082	2	2	1	6	2	29	2	2	3	6	2	4	4	7	12	4	2	3	3	3	3	36	1	5	2	1	1	4	3	2	2	2	1	2	5	3	7	3	12	3	10	4	4	2	14.3699	15.2466	62.3	162
1048	9.298	3	3	1	1	1	1	2	6	3	13	10	4	4	1	10	4	2	3	6	3	5	50	0	3	2	1	1	3	3	2	2	2	1	1	10	4	6	4	11	3	11	4	4	2	11.7753	12.6548	60	158.5
1049	9.298	3	3	1	1	1	12	2	6	3	12		4	4	2	12	4	3	4	4	2	3	4	3	6	1	1	1	4	3	2	2	2	1	2	5	3	8	3	12	3	10	4	4	2	11.5068	12.3863	52	148.3
1050	9.298	3	3	1	1	1	1	2	6	3	13	14	3	7	1	14	4			6			7	3	3	3	1	1	4	3	2	2	2		1	7	2	11	2	10	2	8	3	4	2	10.4877	11.3726	35.8	140.1
1051	9.082	2	2	1	6	1	1	2	2	3	10	12	4		2	12	4	4	2	10	6	6	17	0	4	6	1	1	3	3	2	2	2	2	2	10	3	10	2	14	3	10	4	4	2	16.3014	17.2055	56.4	160
1052	9.082	2	2	1	6	1	9	1	2	3	10	17	2	7	1	17	2	5	5	7	5	7	2	3	3	1	1	1	3	3	2	2	2	1	6	5	1	10	2	8	2	5	2	2	5	14.2329	15.137	52.2	160.2
1053	8.485	1	1	1	9	2	39	1	2	1	12	12	3	7	1	12	3	1	2	4	3	3	2	1	3	1	1	1	4	3	2	2	2	1	1	7	3	12	2	8	2	8	3	3	3	15.4575	16.3726	61.7	168.6
1054	8.485	1	1	1	9	1	4	1	2	1	13	13	4	7	2	13	4	2	1	4	2	3	4	3	3	1	1	1	3	2	2	2	2	1	5	8	3	3	5	11	3	10	4	4	2	14.3479	15.263	57	159.1
1055	8.485	1	1	1	9	1	16	1	2	1	10	12	3	4	1	12	3	2	3	5	6	7	2	0	4	1	1	1	3	3	2	2	2	1	1	5	3	7	3	10	2	8	3	3	3	14.4247	15.3397	84.9	171.7
1056	8.485	1	1	1	9	1	18	1	2	1	14	17	2	4	1	17	2	2	2	5	5	7	19	0	3	1	1	1	4	3	2	2	2	1	1	7	1	15	1	7	2	5	2	2	5	14.6247	15.5397	60.2	176.5
1057	8.485	1	1	1	9	1	38	1	2	1	12	15	3	4	1	15	3	3	3	5	4	5	2	3	2	1	1	1	3	3	2	2	2	1	1	5	2	15	1	6	2	7	3	3	4	14.9507	15.8658	67.4	172.5
1058	8.485	1	1	1	9	1	15	1	2	1	12	12	3	7	1	12	3	2	2	4	4	4	2	0	3	1	1	1	3	3	2	2	2	1	1	5	3	8	3	9	2	8	3	3	3	15.3315	16.2466	66.3	172.4
1059	8.485	1	1	1	9	2	9	1	2	1	12	12		3	2	12	3	0	0	3	3	4	29	0	2	2	1	1	4	3	2	2	2	1	5	5	3	9	3	9	2	8	3	3	3	14.337	15.2521	72	165.4
1060	8.485	1	1	1	9	1	40	1	2	1	12	12	3	7	1	12	3	3	2	5	4	4	2	3	2	1	1	1	4	3	2	2	2	1	1	10	3	15	1	6	2	8	3	3	3	14.5288	15.4438	60.6	176
1061	8.485	1	1	1	9	1	1	1	2	1	14	17	2	3	1	17	2	2	3	5	5	5	2	3	2	1	1	1	3	3	2	2	2	1	1	7	1	15	1	6	2	5	2	2	5	15.1096	16.0247	56.5	160.1
1062	8.485	1	1	1	9	1	38	1	2	1	12			3	2	12	3	3	2	7	5	9	17	3	2	6	1	1	4	3	2	2	2	1	4	7	3	12	2	12	3	9	3	3	3	14.6877	15.6027	59.2	171.3
1063	8.485	1	1	1	9	1	33	1	2	1	13	12	3	3	1	12	3	3	4	4	4	4	2	3	3	6	1	1	4	3	2	2	2	2	6	5	3	7	3	14	3	9	3	3	3	14.7123	15.6274	63	173.5
1064	8.485	1	1	1	9	1	16	1	2	1	17	14	3	2	2	17	2	1	1	2	3	2	12	3	3	6	1	1	4	3	2	1	2	1	2	7	1	15	1	12	3	6	2	2	5	14.8356	15.7507	59.1	169
1065	8.485	1	1	1	9	1	31	1	2	1	15	15	2	3	1	15	2	2	3	5	4	4	2	4	3	1	1	1	4	3	2	2	2	1	1	4	2	11	2	8	2	6	2	2	4	14.3726	15.2877	68.8	163.4
1066	8.485	1	1	1	9	1	12	1	2	1	12	12	4	7	1	12	4	2	2	5	3	4	2	2	3	1	1	1	4	3	2	1	2	1	1	5	3	15	1	7	2	9	3	4	2	14.7534	15.6685	53.5	158.2
1067	8.485	1	1	1	9	1	3	1	2	1	17	17	2	2	2	17	2	2	2	5	4	4	14	3	3	1	1	1	3	3	2	2	2	1	5	4	1	7	3	9	2	5	2	2	5	14.7808	15.6959	83.1	171.6
1068	8.485	1	1	1	9	2	6	1	2	1	13	13	3	7	1	13	3	3	1	6	3	5	14	3	2	2	1	1	3	2	2	2	2	1	4	3	3	3	5	11	3	9	3	3	3	14.9041	15.8192	63.7	168.7
1069	8.485	1	1	1	9	1	27	1	2	1	14	15	4	7	1	15	4	2	2	4	3	3	2	0	4	2	1	1	3	3	2	2	2	1	1	5	2	8	3	11	3	9	3	4	3	14.7973
1070	8.485	1	1	1	9	1	1	1	2	1	16	12	3	7	1	12	3	2	3	4	3	3	2	0	3	1	1	1	4	3	2	2	2	1	1	5	3	5	4	10	2	8	3	3	3	15.0685
1071	8.485	1	1	1	9	1	3	1	2	1	13	13	3	7	1	13	3	1	2	4	3	3	2	3	3	1	1	1	4	2	2	2	2	1	1	5	3	15	1	7	2	8	3	3	3	14.8	15.7151	59.9	166.3
1072	8.485	1	1	1	9	1	7	1	2	1	12	12	3	3	1	12	3	2	1	6	4	6	7	0	3	1	1	1	4	3	2	2	2	1	1	7	3	3	5	11	3	9	3	3	3	14.6603	15.5753	58.1	176.8
1073	8.485	1	1	1	9	1	34	1	2	1	19	12	3	2	2	19	2	1	2	2	5	4	12	3	2	1	1	1	4	3	2	2	2	1	2	7	1	15	1	6	2	5	2	2	6	15.0329	15.9479	74.9	171.3
1074	8.485	1	1	1	9	1	10	1	2	1	13	13	3	3	1	13	3	3	2	6	4	5	47	0	3	1	1	1	4	3	2	2	2	1	1	2	3	8	3	9	2	8	3	3	3	14.6055	15.5205	57.4	169.6
1075	8.485	1	1	1	9	1	18	1	2	1	14	12	3	7	1	12	3	2	3	5	3	5	2	3	3	1	1	1	3	3	2	2	2	1	1	4	3	11	2	8	2	8	3	3	3	15.2329	16.1479	60.3	178.4
1076	8.485	1	1	1	9	1	18	1	2	1	11	13	3	3	1	13	3	2	1	6	4	5	18	3	4	2	1	1	3	3	2	1	2	1	1	7	3	12	2	10	2	8	3	3	3	14.674	15.589	66	159.1
1077	8.485	1	1	1	9	1	18	1	2	1	12	13	3	7	1	13	3	2	1	5	7	4	2	3	3	2	1	1	3	3	2	2	2	1	1	10	3	12	2	9	2	8	3	3	3	14.9123	15.8274	64.1	165.5
1078	8.485	1	1	1	9	1	23	1	2	1	12	11	3	4	2	12	4	2	2	3	3	4	4	3	3	2	1	1	4	2	2	2	2	1	4	1	3	3	5	12	3	10	4	4	2	14.9205	15.8356	68.7	162.3
1079	8.485	1	1	1	9	1	4	1	2	1	12	12	3	7	1	12	3	1	1	4	5	3	2	3	3	1	1	1	4	3	2	2	2	1	1	5	3	11	2	8	2	8	3	3	3	14.6384	15.5534	82.8	173
1080	8.485	1	1	1	9	1	41	1	2	1	12	8	4	4	1	8	4	1	1	8	4	5	7	3	4	6	1	1	4	3	2	2	2	1	1	10	4	15	1	13	3	11	4	4	2	14.8027	15.7178	75	170.1
1081	8.485	1	1	1	9	1	3	1	2	1	12	12	3	3	2	12	3	1	1	3	5	4	4	3	3	1	1	1	4	3	2	2	2	1	4	7	3	15	1	7	2	8	3	3	3	14.7205	15.6356	73.4	178.5
1082	8.485	1	1	1	9	1	31	1	2	1	12	12	3	3	1	12	3	1	1	4	3	5	2	3	3	1	1	1	3	3	2	2	2	1	1	7	3	11	2	8	2	8	3	3	3	14.9178	15.8329	53.5	164.6
1083	8.485	1	1	1	9	1	39	1	2	1	12	17	2	7	1	17	2	1	1	4	3	3	2	3	2	2	1	1	4	3	2	2	2	1	6	5	1	15	1	7	2	5	2	2	5	14.7534	15.6685	61.2	171.3
1084	8.485	1	1	1	9	1	1	1	2	1		17	1	7	1	17	1	3	1	6	4	6	2	3	2	1	1	1	3	3	2	2	2	1	1	7	1	15	1	6	2	4	2	1	6	15.063	15.9781	65.6	174.4
1085	8.485	1	1	1	9	2	27	1	2	1	12			4	2	12	4	2	1	4	3	4	4	3	2	1	1	1	3	3	2	2	2	1	5	7	3	8	3	8	2	9	3	4	2	15.1781	16.0932	56.9	164.1
1086	8.485	1	1	1	9	1	31	1	2	1	10	8	4	4	1	8	4	2	2	5	3	4	2	3	3	1	1	1	4	3	2	2	2	2	6	5	4	11	2	8	2	10	4	4	2	14.7534	15.6685	64	174.8
1087	8.485	1	1	1	9	1	12	1	2	1	15	15	4	6	1	15	4	2	2	6	2	4	7	0	3	1	1	1	3	3	2	2	2	1	1	10	2	8	3	9	2	8	3	4	3	14.6877	15.6027	64.4	167.4
1088	8.485	1	1	1	9	1	18	1	2	1	15		3		6	12	3	0	0	5	3	4	43	0	3	6	1	1	3	3	2	2	2	1	5	5	3	3	5	16	4	10	4	3	3	14.8493	15.789	57.9	171
1089	8.485	1	1	1	9	1	8	1	2	1	12	12	4	7	1	12	4	1	2	5	3	3	2	3	4	1	1	1	3	3	2	2	2	2	1	5	3	8	3	10	2	9	3	4	2	14.5753	15.5151	69.2	161.4
1090	8.485	1	1	1	9	1	3	1	2	1	12	17	3	7	1	17	3	3	2	6	4	5	2	3	3	1	1	1	3	2	2	2	2	1	1	5	1	12	2	8	2	6	2	3	4	14.411	15.3507	62.5	178
1091	8.485	1	1	1	9	1	36	1	2	1	12	12	3	3	1	12	3	1	1	4	3	3	2	3	3	1	1	1	4	3	2	2	2	1	1	7	3	15	1	7	2	8	3	3	3	14.5397	15.4767	62.8	171.1
1092	8.485	1	1	1	9	1	10	1	2	1	17	12	3	2	6	17	2	0	0	4	4	4	43	3	3	1	1	1	4	2	2	2	2	1	4	7	1	15	1	7	2	5	2	2	5	14.7726	15.7096	55.6	159.6
1093	8.485	1	1	1	9	1	3	1	2	1	12	12	4	4	1	12	4	1	2	4	3	3	2	1	3	1	1	1	4	3	2	2	2	1	1	10	3	6	4	10	2	9	3	4	2	15.0877	16.0247	71	181.4
1094	8.485	1	1	1	9	1	3	1	2	1	12	12	4	4	1	12	4	2	3	4	3	3	2	1	3	1	1	1	3	3	2	2	2	1	1	5	3	6	4	10	2	9	3	4	2	14.2603	15.1973	70.2	171
1095	8.485	1	1	1	9	1	1	1	2	1	12	12	4	4	1	12	4	2	2	5	3	4	2	3	4	1	1	1	4	3	2	1	2	1	1	5	3	2	5	12	3	10	4	4	2	14.9096	15.8466	62.9	174
1096	8.485	1	1	1	9	1	6	1	2	1	8	12	4	4	2	8	4	0	0	2	2	2	12	0	3	6	1	1	1	3	3	2	2	2	4	5	4	1	5	16	4	12	4	4	2	14.926	15.863	48.6	163.7
1097	8.485	1	1	1	9	1	27	1	2	1	15	17	2	3	2	15	3	0	0	2	2	3	12	3	2	1	1	1	3	3	2	2	2	1	6	10	2	15	1	6	2	7	3	3	4	14.7205	15.6575	53.7	169.5
1098	8.485	1	1	1	9	1	15	1	2	1	8	17	2	4	2	8	4	0	0	2	3	4	12	3	3	1	1	1	3	3	2	2	2	1	2	5	4	15	1	7	2	10	4	4	2	14.9288	15.8658	67	169
1099	8.485	1	1	1	9	1	33	1	2	1	12	8	4	7	1	8	4	1	1	4	2	3	2	3	3	2	1	1	3	3	2	2	2	1	1	5	4	3	5	12	3	11	4	4	2	14.5507	15.4877	65.7	167.5
1100	8.485	1	1	1	9	2	1	1	2	1	17	17	2	2	2	17	2	1	1	3	3	4	29	3	2	1	1	1	4	3	2	2	2	1	2	7	1	15	1	6	2	5	2	2	5	15.2055
1101	8.485	1	1	1	9	1	22	1	2	1	12	12	4	7	1	12	4	1	1	4	2	4	2	3	3	6	1	1	4	3	2	2	2	2	1	5	3	10	2	13	3	10	4	4	2	14.5452	15.4822	71.4	169.8
1102	8.485	1	1	1	9	2	9	1	2	1	12	12	3	7	1	12	3	4		4	4		2	3	2	2	1	1	4	3	2	2	2	1	1	7	3	10	2	8	2	8	3	3	3	14.9973	15.9342	77	178.1
1103	8.485	1	1	1	9	1	1	1	2	1	12	11	4	5	2	12	5	1	2	5	2	2	65	1	4	6	1	1	3	3	2	1	2	1	4	10	3	1	5	17	4	12	4	5	2	14.4767	15.4137	51.3	165
1104	8.485	1	1	1	9	1	6	1	2	1	12	17	2	4	2	12	4	1	2	5	3	3	66	0	2	1	1	1	3	3	2	2	2	2		5	3	7	3	8	2	9	3	4	2	13.8356	14.7726	78.9	174
1105	8.485	1	1	1	9	1	33	1	2	1	10	6	4	7	1	6	4	1	2	6	4	5	67	0	3	6	1	1	3	3	2	2	2	1	1	10	5	6	4	15	3	12	4	4	1	14.4	15.337	59.8	166.8
1106	8.485	1	1	1	9	1	10	1	2	1	12	12	3	3	1	12	3	3	3	6	2	4	7	3	3	6	1	1	3	3	2	2	2	1	1	5	3	12	2	13	3	9	3	3	3	14.4932	15.4301	62.9	169
1107	8.485	1	1	1	9	1	3	1	2	1	12	16	3	7	1	16	3	6	2	6	4	6	2	3	3	1	1	1	4	3	2	2	2	1	1	4	2	8	3	9	2	7	3	3	4	14.8712	15.8082	70.6	165
1108	8.485	1	1	1	9	1	36	1	2	1	12	5	4	7	1	5	4	3	2	5	4	5	4	0	4	2	1	1	4	3	2	2	2	1	4	1	5	1	5	13	3	12	4	4	1	16.0603	16.9973	89	182.1
1109	8.485	1	1	1	9	1	9	1	2	1	4	9	4	4	1	9	4	2	3	3	2	4	1	0	3	2	1	1	4	3	2	2	2	1	1	1	4	5	4	11	3	11	4	4	2	14.926	15.863	54	166.7
1110	8.485	1	1	1	9	2	18	1	2	1	13	15	3	4	2	13	4	1	1	4	3	4	19	3	2	6	1	1	4	3	2	2	2	2	5	3	3	7	3	13	3	10	4	4	2	14.1616	15.0986	52.1	165.1
1111	8.485	1	1	1	9	1	36	1	2	1	18	12	3	3	1	12	3	2	3	5	4	5	3	0	3	1	1	1	4	3	2	2	2	2	1	1	3	15	1	7	2	8	3	3	3	14.7671	15.7041	63.7	166.7
1112	8.485	1	1	1	9	1	3	1	2	1	15	17	2	3	1	17	2	2	1	5	5	5	2	3	2	1	1	1	4	3	2	2	2	1	1	7	1	15	1	6	2	5	2	2	5	15.0493	15.9863	69.2	170.5
1113	8.485	1	1	1	9	2	9	1	2	1	15	17	2	3	2	15	3	1	2	3	2	3	4	3	2	2	1	1	4	3	2	2	2	1	4	7	2	10	2	8	2	7	3	3	4	14.3014	15.2384	67.6	171.1
1114	8.485	1	1	1	9	1	15	1	2	1	12	12	3	7	1	12	3	2	2	9	3	4	11	0	4	1	1	1	4	3	2	2	2	1	1	2	3	15	1	8	2	8	3	3	3	14.5699	15.5068	56.8	166
1115	8.485	1	1	1	9	1	21	1	2	1	17	17	2	3	1	17	2	2	1	5	3	4	2	3	3	1	1	1	3	3	2	2	2	1	1	10	1	15	1	7	2	5	2	2	5	14.0027	14.9397	58.8	174.3
1116	8.485	1	1	1	9	1	3	1	2	1	15			3	2	15	3	0	0	2	2	2	12	3	3	1	1	1	4	3	2	2	2	1	5	5	2	10	2	8	2	7	3	3	4	14.6904	15.6274	77	172.6
1117	8.485	1	1	1	9	1	36	1	2	1	12	12	6	5	2	12	5	3	1	5			33	1	3	6	1	1	4	3	2	2	2	1	1	5	3	7	3	14	3	11	4	5	2	14.2712	15.2082	61.3	170.5
1118	8.485	1	1	1	9	1	19	1	2	1	13	17	2	2	1	17	2	4	1	6	5	5	2	3	2	1	1	1	4	3	2	2	2	1	1	7	1	15	1	6	2	5	2	2	5	14.8055	15.7425	58	169.8
1119	8.485	1	1	1	9	1	8	1	2	1	12	9	4	4	1	9	4	1	1	4	2	3	1	3	3	1	1	1	3	3	2	2	2	2	1	5	4	0	6	12	3	11	4	4	2	14.9644	15.9014	74.4	176.8
1120	8.485	1	1	1	9	1	12	1	2	1	17	12	3	3	1	12	3	1	2	4	3	3	2	3	3	1	1	1	4	3	2	2	2	1	1	5	3	10	2	8	2	8	3	3	3	14.7397	15.6767	61.1	173.2
1121	8.485	1	1	1	9	1	12	1	2	1	12	12	3	7	1	12	3	0	0	3	3	3	1	3	3	1	1	1	4	3	2	2	2	1	1	10	3	8	3	9	2	8	3	3	3	14.8466	15.7836	63.7	168.4
1122	8.485	1	1	1	9	2	9	1	2	1	12	12	3	4	1	12	3	1	1	4	3	3	2	4	3	1	1	1	3	3	2	2	2	1	1	10	3	3	5	11	3	9	3	3	3	14.9945	15.9315	67.8	169
1123	8.485	1	1	1	9	1	12	1	2	1	12	12	3	7	1	12	3	1	1	4	3	3	2	4	3	1	1	1	3	2	2	2	2	1	1	10	3	15	1	7	2	8	3	3	3	14.3397	15.2767	80	169.5
1124	8.485	1	1	1	9	2	5	1	2	1	15	12	4	7	1	12	4	0	0	3	2	2	1	3	3	1	1	1	3	3	2	2	2	2		10	3	11	2	8	2	9	3	4	2	14.8822	15.8192	84	160
1125	9.584	3	3	2	15	1	20	2	2	3	8	11	4	7	1	11	4	0	0	4	4	4	47	0	3	1	1	1	4	3	2	2	2	1	1	3	4	7	3	9	2	10	4	4	2	14.7671	15.7233	75.4	162
1126	9.584	3	3	2	15	1	17	2	2	3	9	13		7	6	2	4	1	1	6	5	4	19	3	4	1	1	1	4	3	2	2	2	1	5	5	5	6	4	11	3	12	4	4	1	14.5863	15.5425	63.1	164.4
1127	9.584	3	3	2	15	1	20	2	2	3	11	10	2	7	1	10	4	2	3	3	4	4	44	0	4	1	1	1	4	3	2	2	2	1	2	1	4	5	4	11	3	11	4	4	2	15.126	16.0822	60.3	160
1128	9.584	3	3	2	15	2	14	2	2	3	9	13	4	4	1	25	4	1	1	4	3	3	2	3	3	1	1	1	3	3	2	2	2	1	1	10	1	0	6	12	3	8	3	4	3	15.2027	16.2822	56.4	147.1
1129	9.584	3	3	2	15	1	17	1	2	3	10	10	4	4	1	10	4	3	1	13	5	6	11	3	5	1	1	1	3	3	2	2	2	2	1	5	4	10	2	10	2	10	4	4	2	14.0795	15.1589	61.8	158.5
1130	9.584	3	3	2	15	1	14	1	2	3	10	12	4	7	1	12	4	2	2	5	4	4	2	0	3	1	1	1	4	3	2	2	2	1	1	5	3	7	3	9	2	9	3	4	2	14.4548	15.5342	60.2	169.7
1131	9.584	3	3	2	15	1	20	1	2	3	8	10	4	4	1	10	4	3	2	6	4	5	2	3	3	2	1	1	4	3	2	2	2	1	6	10	4	6	4	11	3	11	4	4	2	15.6932	16.7726	79.8	163.4
1132	9.584	3	3	2	15	1	20	1	2	3	10	5	4	7	1	5	4	3	4	5	2	4	7	1	4	6	1	1	3	3	2	2	2	1	1	5	5	10	2	14	3	12	4	4	1	15.3699	16.4493	59.2	167
1133	9.584	3	3	2	15	1	20	2	2	3	10	10	4	4	2	10	4	4	4	9	4	5	17	3	4	1	1	1	3	3	2	2	2	1	4	5	4	7	3	10	2	10	4	4	2	14.4219	15.3781	69.4	160
1134	9.584	3	3	2	15	2	20	2	2	3	13	8	4	7	1	8	4	1	2	4	2	3	2	0	6	2	1	1	3	3	2	2	2	1	1	10	4	0	6	16	4	12	4	4	2	14.0137	14.9699	57.1	159.8
1135	9.584	3	3	2	15	1	17	2	2	3	12	10	4	4	6	12	4	1	1	6	4	5	17	3	3	1	1	1	4	3	2	2	2	1	5	10	3	10	2	8	2	9	3	4	2	14.0438	15	68.4	157
1136	9.584	3	3	2	15	1	20	2	2	3	9	10	4	7	1	10	4	2	2	8	6	7	11	0	5	1	1	1	3	3	2	2	2	1	1	10	4	7	3	11	3	11	4	4	2	14.3699	15.326	44.5	156.6
1137	9.584	3	3	2	15	1	20	2	2	3	12	12	4	7	1	12	4	1	1	6	6	6	11	0	4	1	1	1	3	3	2	2	2	1	1	5	3	12	2	9	2	9	3	4	2	14.4795	15.5507	55.9	156.9
1138	9.584	3	3	2	15	1	17	1	2	3	12	12	4	7	1	12	4	1	1	7	6	5	11	0	3	6	1	1	4	3	2	2	2	2	6	10	3	5	4	15	3	10	4	4	2	15.4247	16.5041	58.7	171.1
1139	9.584	3	3	2	15	1	14	2	2	3	12	13	4	4	1	13	4	3	2	5	3	3	2	0	4	1	1	1	4	3	2	2	2	1	6	2	3	0	6	13	3	10	4	4	2	14.4822	15.5616	80.1	164.5
1140	9.584	3	3	2	15	1	17	2	2	3	11			7	6	8	4	1	2	4	2	2	6	1	3	1	1	1	3	3	2	2	2	1	5	9	4	8	3	9	2	10	4	4	2	14.0274	14.9836	78.8	158.7
1141	9.584	3	3	2	15	1	17	1	2	3	11	12	4	4	1	12	4	4	1	6	3	6	2	0	5	1	1	1	3	3	2	2	2	1	1	10	3	5	4	12	3	10	4	4	2	14.5205	15.5918	57.3	167.3
1142	9.584	3	3	2	15	1	20	1	2	3	12	12	4	4	1	12	4	2	2	5	4	4	2	0	3	6	1	1	3	3	2	2	2	1	1	10	3	6	4	15	3	10	4	4	2	14.8548	15.926	58.9	165.2
1143	9.584	3	3	2	15	1	20	2	2	3	12	11	4	7	1	11	4	1	2	4	3	3	2	3	4	6	1	1	4	3	2	2	2	1	1	5	4	12	2	14	3	11	4	4	2	14.011	15.0822	56.8	168
1144	9.584	3	3	2	15	1	14	2	2	3	8	9	5	4	1	9	5	1	2	5	3	3	9	0	3	2	1	1	4	3	2	2	2	1	1	5	4	0	6	13	3	12	4	5	2	14.7781	15.8493	63.7	151.4
1145	9.584	3	3	2	15	2	17	2	2	3	12			5	2	12	5	2	3	5	3	4	54	0	3	1	1	1	4	3	2	2	2	1	5	5	3	8	3	9	2	10	4	5	2	15.3808	16.4521	55.5	150.5
1146	9.584	3	3	2	15	1	17	2	2	3	11	12	4	5	1	12	4	3	4		4	5	45	3	3	1	1	1	4	3	2	2	2	1	2	5	3	15	1	7	2	9	3	4	2	14.5397	15.611	64.3	155.5
1147	9.584	3	3	2	15	1	20	2	2	3	13	13	4	5	1	13	4	2	2	5	3	4	50	0	4	6	1	1	3	3	2	2	2	1	1	5	3	9	3	15	3	10	4	4	2	14.8438	15.9151	51.3	153.2
1148	9.584	3	3	2	15	1	17	1	2	3	8	13	4	7	1	13	4	5	6	4	4	3	2	0	4	1	1	1	4	3	2	2	2	1	1	10	3	3	5	12	3	10	4	4	2	14.8767	15.9479	57.9	165.9
1149	9.584	3	3	2	15	2	14	1	2	3	13			4	2	13	4	2	1	5	2	4	28	0	3	2	1	1	4	3	2	2	2	1	2	10	3	10	2	9	2	9	3	4	2	15.7205	16.7918	60.9	165.5
1150	9.584	3	3	2	15	1	20	2	2	3	5	5	4	4	2	5	4	1	1	4	1	3	33	1	6	2	1	1	4	3	2	2	2	1	2	9	5	0	6	16	4	13	5	4	1	14.4986	15.5699	49.2	149
1151	9.584	3	3	2	15	1	1	2	2	3	8	8	4	7	1	8	4	1	1	4	2	3	2	0	4	1	1	1	3	3	2	2	2	1	1	10	4	11	2	9	2	10	4	4	2	14.7616	15.8411	73.3	169
1152	9.584	3	3	2	15	1	20	1	2	3	5	12	4	4	2	5	4	5	6	4	1	2	68	0	4	6	1	1	4	3	2	1	2	1	5	9	5	1	5	17	4	13	5	4	1	14.0767	15.1562	68.6	155
1153	9.584	3	3	2	15	1	17	1	2	3	8	12	4	7	1	12	4	2	2	4	3	4	2	0	3	1	1	1	4	3	2	2	2	1	1	5	3	0	6	12	3	10	4	4	2	14.3671	15.4466	71.3	166.7
1154	9.584	3	3	2	15	1	20	2	2	3	12		4	4	2	12	4	0	0	4	3	4	6	0	4	1	1	1	4	3	2	2	2	2	2	3	3	1	5	12	3	10	4	4	2	14.1014	15.1808	55.4	154.7
1155	9.584	3	3	2	15	1	17	1	2	3	10	12	4	4	2	10	4	3	4	12	5	7		0	3	2	1	1	3	3	2	2	2	1	4	5	4	5	4	11	3	11	4	4	2	14.3479	15.4274	57	171.6
1156	9.584	3	3	2	15	1		1	2	3	12	10	4	4	2	12	4	4	2	9	4	5		0	4	1	1	1	3	3	2	2	2	1	2	2	3	11	2	9	2	9	3	4	2	14.2356	15.3151	56.5	164.2
1157	9.584	3	3	2	15	1		2	2	3	10	8	4	7	1	8	4	0	0	3	2	2	1	3	3	1	1	1	3	3	2	2	2	1	1	10	4	0	6	12	3	11	4	4	2	15.7863	16.7425	62.6	157.5
1158	9.584	3	3	2	15	1	20	2	2	3	13	8	4	4	1	8	4	2	2	10	6	11	11	0	4	6	1	1	3	3	2	1	2	1	1	5	4	10	2	14	3	11	4	4	2	14.0795	15.1589	81.3	143.3
1159	9.584	3	3	2	15	1	17	2	2	3	8	10	5	5	1	10	5	2	2	5	3	4	2	1	3	1	1	1	4	3	2	2	2	1	1	5	4	5	4	10	2	11	4	5	2	14.5973	15.6767	59	158.5
1160	9.584	3	3	2	15	2	20	2	2	3	12	8	4	7	1	8	4	2	1	10	3	5	11	3	3	6	1	1	4	3	2	2	2	1	1	3	4	1	5	16	4	12	4	4	2	14.4521	15.4082	55.3	157.3
1161	9.584	3	3	2	15	1	17	2	2	3	11	9	4	7	1	9	4	3	3	4	3	3	2	3	3	2	1	1	4	3	2	2	2	1	1	5	4	11	2	9	2	10	4	4	2	14.7699	15.8493	52.3	164.6
1162	9.584	3	3	2	15	1	20	1	2	3	12	10			7	12	4	3	2	5	6	6	15	0	4	1	1	1	3	3	2	2	2	1	7	10	3	12	2	9	2	9	3	4	2	14.2384	15.3178	67.8	167.5
1163	9.584	3	3	2	15	1	14	1	2	3	12	13	4	7	1	13	4	1	1	3	2	3	2	3	3	1	1	1	4	3	2	2	2	1	1	10	3	15	1	7	2	9	3	4	2	14.7753	15.8548	63.2	168.6
1164	9.584	3	3	2	15	1	17	1	2	3	10	12	5	4	2	10	4	2	2	3	2	4	4	0	3	1	1	1	4	2	2	2	2	1	4	5	4	1	5	11	3	11	4	4	2	15.9534	17.0329	64.4	177.5
1165	9.584	3	3	2	15	1	14	2	2	3	13	12		4	2	13	4	2	1	9	5	6	42	0	4	6	1	1	3	3	2	1	2	1	5	1	3	4	4	16	4	11	4	4	2	14.6767	15.7562	53.2	162.4
1166	9.584	3	3	2	15	1	14	2	2	3	8	10	4	4	6	6	4	1	1	2	2	2	41	3	3	1	1	1	4	3	2	2	2	1	1	10	5	6	4	10	2	11	4	4	1	15.0137	15.9699	60	156.1
1167	9.584	3	3	2	15	1	14	2	2	3	10	8	4	4	1	8	4	4	2	5	4	5	2	3	4	1	1	1	4	3	2	2	2	1	1	10	4	5	4	11	3	11	4	4	2	15.1836	16.1397	55.7	160.5
1168	9.584	3	3	2	15	1	17	2	2	3	12	15	3	7	1	15	3	1	2	4	2	3	2	3	3	1	1	1	4	2	2	2	2	1	1	7	2	3	5	11	3	8	3	3	4	14.4575	15.537	47.6	156
1169	9.584	3	3	2	15	1	20	2	2	3	12	12	4	4	2	12	4	3	1	7	5	6	48	3	4	6	1	1	4	3	2	2	2	1	2	5	3	3	5	17	4	11	4	4	2	16.8603	17.9397	65.9	156.9
1170	9.584	3	3	2	15	1	1	2	2	3	7	10	5	5	1	10	5	6	6	5	2	3	7	0	5	6	1	1	3	3	2	2	2	2	1	10	4	6	4	17	4	13	5	5	2	14.3342	15.4137	66.1	160.4
1171	9.584	3	3	2	15	1	14	2	2	3	12	8		5	2	12	5	3	4	4	3	3	2	0	4	1	1	1	3	3	2	2	2	1	1	1	3	2	5	12	3	11	4	5	2	14.8959	15.9753	86.4	154
1172	9.584	3	3	2	15	2	14	2	2	3	8	11	4	4	1	11	4	1	1	4	1	3	2	0	3	1	1	1	3	3	2	2	2	1	6	5	4	5	4	10	2	10	4	4	2	15.4301	16.5096	57.3	155
1173	9.584	3	3	2	15	1	20	1	2	3	10	7	4	7	1	7	4	3	2	6	4	5	2	0	3	1	1	1	4	3	2	2	2	1	1	3	5	9	3	9	2	11	4	4	1	14.4466	15.5178	52.3	164.4
1174	9.584	3	3	2	15	1	14	1	2	3		8	4	7	1	8	4	2	3	6	2	2	26	3	3	1	1	1	3	3	2	2	2	1	1	5	4	3	5	11	3	11	4	4	2	14.5315	15.611	67.1	166.7
1175	9.584	3	3	2	15	1	14	2	2	3	8	10	4	7	1	10	4	7	5	7	5	6	2	0	4	6	1	1	4	3	2	2	2	1	6	10	4	5	4	16	4	12	4	4	2	15.011	16.0904	54.2	151.9
1176	9.584	3	3	2	15	1	20	2	2	3	12	9	4	7	1	9	4	2	2	5	3	4	7	3	4	6	1	1	3	2	2	2	2	1	1	5	4	10	2	14	3	11	4	4	2	14.6767	15.7644	68.1	163.4
1177	9.584	3	3	2	15	1	20	2	2	3	5	11	4	7	1	11	4	3	2	6	2	4	11	3	3	1	1	1	3	3	2	2	2	1	1	3	4	3	5	11	3	11	4	4	2	15.0301	16.1178	50.2	154
1178	9.584	3	3	2	15	1	20	1	2	3	8	11	4	4	1	11	4	0	0	3	2	2	1	3	4	6	1	1	3	3	2	2	2	1	1	5	4	1	5	17	4	12	4	4	2	14.463	15.5425	83.9	165.7
1179	10.193	2	2	2	10	1	10	2	2	3	12	12	4	7	1	12	4	1	1	4	2	3	2	0	3	1	1	1	4	3	2	2	2	2	1	10	3	3	5	11	3	10	4	4	2	14.3973	15.5041	48.4	157.7
1180	10.193	2	2	2	10	1	10	1	2	3	8			4	2	8	4	2	2	4	3	4	4	0	3	1	1	1	3	3	2	2	2	1	8	10	4	8	3	9	2	10	4	4	2	14.8849	15.9973	75.5	168
1181	9.95	3	2	2	2	1	3	2	6	3	9	12	4	4	1	12	4	2	2	7	3	5	7	0	3	6	1	1	3	3	2	2	2	1	1	5	3	8	3	14	3	10	4	4	2	10.8301	11.9425	61.3	159
1182	8.576	2	2	1	9	2		2	6	1	12	11	4	5	1	11	4	2	2	7	3	5	7	3	3	6	1	1	4	3	2	1	2	2	1	5	4	6	4	15	3	11	4	4	2	11.7397	12.9151	43.9	154.5
1183	24.954	2	2	2	2	1	3	1	6	3	12		4	4	2	12	4	0	0	6	5	6	31	0	4	6	1	1	4	3	2	2	2	1	5	5	3	10	2	14	3	10	4	4	2	10.6192	11.8137	44	150.7
1184	9.947	1	1	2	3	1	16	1	2	3	8	12	4	7	1	12	4	2	2	4	2	3	28	0	3	1	1	1	3	3	2	2	2	1	5	1	3	11	2	8	2	9	3	4	2	15.0712	16.274	68.4	162.3
1185	9.947	1	1	2	3	1	3	1	2	3	13	9	4	7	1	9	4	2	2	5	3	4	2	3	3	1	1	1	4	3	2	2	2	1	1	7	4	12	2	8	2	10	4	4	2	15.8603	17.063	68.4	178.4
1186	9.947	1	1	2	3	1	3	1	2	3	15	15	3	6	1	15	3	1	1	6	2	3	4	3	3	1	1	1	3	3	2	2	2	2	4	3	2	2	5	11	3	8	3	3	4	15.8274	17.0301	65.1	167.4
1187	9.947	1	1	2	3	1	3	1	2	3	6	12	4	5	1	12	4	2	3	5	4	4	2	3	3	1	1	1	4	3	2	2	2	1	1	7	3	12	2	8	2	9	3	4	2	14.4575	15.6603	58.6	173.2
1188	9.947	1	1	2	3	1	26	1	2	3	8	5	4	4	2	8	4	0	0	5	5	8	20	0	4	1	1	1	4	3	2	2	2	1	4	5	4	4	4	11	3	11	4	4	2	14.0521	15.2548	53.3	166.9
1189	9.947	1	1	2	3	1	3	1	2	3	12	12	4	4	1	12	4	1	1	4	4	3	2	0	3	1	1	1	3	3	2	2	2	1	1	5	3	7	3	9	2	9	3	4	2	14.8685	16.0712	63.3	183
1190	8.919	1	1	3	14	2	11	1	6	3	17	17	2	2	1	17	2	1	1	4	3	3	2	3	2	1	1	1	4	3	2	2	2	2	1	10	1	15	1	6	2	5	2	2	5	10.6384	11.8466	53.3	162.6
1191	8.919	1	1	3	14	1	11	1	6	3	17	17	2	3	1	17	2	1	1	4	3	3	2	3	2	2	1	1	4	3	2	2	2	1	1	7	1	15	1	7	2	5	2	2	5	10.7178	11.926	34.5	150.2
1192	8.919	1	1	3	14	1	28	2	2	3	17	17	2	2	1	17	2	1	1	4	4	4	2	3	1	1	1	1	3	2	2	2	2	1	2	7	1	15	1	5	1	4	2	2	5	14.3671	15.5753	62.6	159.9
1193	8.919	1	1	3	14	1	11	1	2	3	17	17	2	2	1	17	2	3	3	6	5	6	2	3	1	1	1	1	4	3	2	2	2	2	1	7	1	12	2	6	2	5	2	2	5	14.6466	15.8548	63.1	180
1194	8.919	1	1	3	14	2	34	2	2	3	17	17	2	2	2	17	2	3	3	4	5	5	4	3	1	2	1	1	4	3	2	2	2	2	2	7	1	15	1	6	2	5	2	2	5	14.4603	15.6685	53.8	155.4
1195	8.919	1	1	3	14	1	28	2	2	3	12	12	3	3	1	12	3	1	2	4	4	4	2	3	2	1	1	1	3	3	2	2	2	2	1	10	3	15	1	6	2	8	3	3	3	14.5726	15.7808	58.3	158.2
1196	8.919	1	1	3	14	2	34	2	2	3	17	17	2	2	2	17	2	2	3	4	4	6	4	3	1	1	1	1	3	3	2	2	2	1	2	7	1	15	1	5	1	4	2	2	5	14.4822	15.6904	53	156.6
1197	8.919	1	1	3	14	1	11	2	2	3	12	17	2	7	1	17	2	2	2	5	5	6	2	3	1	1	1	1	4	3	2	2	2	1	1	7	1	15	1	5	1	4	2	2	5	14.7699	15.9781	49.5	158.5
1198	8.919	1	1	3	14	1	11	2	2	3	17	17	1	2	1	17	1	2	2	5	6	8	2	3	1	1	1	1	3	3	2	2	2	1	1	7	1	15	1	5	1	3	1	1	6	15.0849	16.2932	51	154.2
1199	8.919	1	1	3	14	2	34	1	2	3	13	17	2	3	2	17	2	1	2	3	3	3	4	0	2	2	1	1	4	3	2	2	2	1	4	10	1	10	2	8	2	5	2	2	5	13.9644	15.1726	65.4	177.6
1200	8.919	1	1	3	14	2	11	1	2	3	17	17	2	3	2	17	3	2	2	4	4	5	4	3	2	1	1	1	4	3	2	2	2	1	2	5	1	15	1	6	2	6	2	3	4	15	16.2082	67	173.5
1201	8.919	1	1	3	14	1	11	2	2	3	12	17	2	7	1	17	2	2	3	5	5	6	2	3	1	1	1	1	4	3	2	2	2	1	1	7	1	15	1	5	1	4	2	2	5	14.7699	15.9781	48.9	157
1202	11.962	1	1	3	9	1	3	2	6	3	12	17	6	4	2	12	4	2	3	4	4	4	4	0	3	1	1	1	3	3	2	2	2	1	4	10	3	8	3	9	2	9	3	4	2	10.9425	12.1534	43	152.6
1203	8.919	1	1	3	14	1	11	1	2	3	17	17	2	2	1	17	2	3	4	6	5	6	2	3	1	1	1	1	4	3	2	2	2	2	1	7	1	12	2	6	2	5	2	2	5	14.6466	15.8904	62.1	175.2
1204	8.919	1	1	3	14	2	11	1	2	3	17	17	2	1	2	17	1	2	1	5	5	7	38	3	1	1	1	1	4	3	2	2	2	1	1	7	1	15	1	5	1	3	1	1	6	14.7671	16.011	69.4	178.5
1205	8.919	1	1	3	14	2	11	1	6	3	17	17	2	1	2	17	1	2	2	5	5	7	38	3	1	1	1	1	4	3	2	2	2	1	1	7	1	15	1	5	1	3	1	1	6	10.7918	12.0356	44.5	153.5
1206	10.618	1	1	2	4	1	4	2	2	1	12	8	3	7	1	8	3	2	1	5	2	4	2	3	3	1	1	1	3	2	2	2	2	1	1	5	4	8	3	9	2	9	3	3	3	14.7315	15.9836	74.3	168.5
1207	10.618	1	1	2	4	1	4	2	2	1	13	12	4	7	1	12	4	2	1	5		3	11	0	3	6	1	1	3	3	2	2	2	1	1	5	3	6	4	15	3	10	4	4	2	14.8685	16.1205	43.5	147
1208	10.618	1	1	2	4	1	4	2	2	1	12	10	3	7	1	10	3	0	0	3	4	2	1	0	3	1	1	1	3	3	2	2	2	1	1	5	4	10	2	8	2	9	3	3	3	14.4767	15.7288	79.8	159.8
1209	10.618	1	1	2	4	1	4	2	2	1	12	12	4	4	2	12	4	3	3	5	3	4	3	0	3		1	1	4	3	2	2	2	2	4	5	3	15	1		1	8	3	4	2	14.1014	15.3534	56.1	160.2
1210	10.618	1	1	2	4	1	4	1	2	1	12	12	3	7	1	12	3	3	3	6	4	5	7	0	3	1	1	1	3	3	2	2	2	1	1	10	3	12	2	8	2	8	3	3	3	15.0767	16.3288	66.9	162
1211	10.618	1	1	2	4	1	4	2	2	1	12	6	4	7	1	6	4	3	4	7	4	4	26	3	3	1	1	1	4	3	2	2	2	1	1	5	5	7	3	9	2	11	4	4	1	14.7534	16.0055	47.5	156.7
1212	10.618	1	1	2	4	1	4	2	2	1	17		5	3	2	17	3	1	1	5	3	3	2	0	3	1	1	1	3	2	2	2	2	1	1	5	1	12	2	8	2	6	2	3	4	14.5945	15.8466	64.6	168.6
1213	10.618	1	1	2	4	1	4	2	2	1	12	10		3	2	12	3	1	2	5	3	4	19	3	3	6	1	1	3	3	2	2	2	1	2	5	3	3	5	16	4	10	4	3	3	14.863	16.1151	64.9	167.8
1214	10.618	1	1	2	4	1	4	2	2	1	15	13	3	3	1	13	3	2	3	5	4	5	2	3	3	1	1	1	4	3	2	2	2	1	1	10	3	12	2	8	2	8	3	3	3	14.9534	16.2055	68.8	157.7
1215	10.618	1	1	2	4			1	2	1	13	15	3	3	1	15	3																				2				1	6	2	3	4	14.3315	15.5836	67.5	173.5
1216	10.618	1	1	2	4	1	4	1	2	1	17	13	3	3	1	13	3	1	1	9	6	6	11	3	3	1	1	1	3	3	2	2	2	1	1	5	3	12	2	8	2	8	3	3	3	14.3068	15.5589	62.1	173.6
1217	10.618	1	1	2	4	1	4	2	2	1	17	15	3	3	1	15	3	1	2	4	2	3	2	0	3	1	1	1	4	3	2	2	2	1	1	10	2	11	2	8	2	7	3	3	4	14.3041	15.5562	51	158.1
1218	10.618	1	1	2	4	1	4	2	2	1	13	15		3	2	15	3	1	1	5	4	7	19	3	3	1	1	1	4	3	2	2	2	1	8	5	2	15	1	7	2	7	3	3	4	14.337	15.589	59.8	149.6
1219	10.618	1	1	2	4	1	4	2	2	1	12	12	3	5	1	12	3	2	1	5	3	4	2	3	3	1	1	1	4	3	2	2	2	1	1	10	3	8	3	9	2	8	3	3	3	14.4247	15.6767	80.2	160.4
1220	10.618	1	1	2	4	1	4	1	2	1	13	8	4	6	1	8	4	2	1	5	2	5	2	3	3	1	1	1	3	3	2	2	2	1	1	10	4	9	3	9	2	10	4	4	2	14.2575	15.5096	49.9	163.4
1221	10.618	1	1	2	4	1	4	2	2	1	5	8	4	4	1	8	4	3	2	6	5	5	2	0	4	2	1	1	4	3	2	2	2	1	1	5	4	12	2	10	2	10	4	4	2	15.1616	16.4137	62.7	157.6
1222	10.618	1	1	2	4	1	4	2	2	1	10	8	4	7	1	8	4	1	2	4	3	3	2	0	3	1	1	1	3	3	2	2	2	1	1	5	4	12	2	8	2	10	4	4	2	14.3644	15.6164	65.4	155.4
1223	10.618	1	1	2	4	1	4	2	2	1	14	16	3	7	1	16	3	1	2	4	3	3	2	3	3	1	1	1	3	3	2	2	2	1	1	7	2	15	1	7	2	7	3	3	4	14.389	15.6411	69.8	158.8
1224	10.618	1	1	2	4	1	4	2	2	1	12	12	4	4	2	12	4	1	1	4	1	2	19	0	3	1	1	1	3	3	2	2	2	1	4	5	3	8	3	9	2	9	3	4	2	14.2247	15.4767	48.9	162.3
1225	10.618	1	1	2	4	1	26	2	2	1	15	13	3	4	1	13	3	1	2	4	3	3	2	0	3	1	1	1	4	3	2	2	2	1	1	10	3	8	3	9	2	8	3	3	3	15.1562	16.4082	56.9	164.5
1226	10.618	1	1	2	4	1	39	2	2	1	15	13	3	4	1	13	3	1	2	4	3	3	2	3	3	1	1	1	4	3	2	2	2	1	1	5	3	15	1	7	2	8	3	3	3	14.4986	15.7507	52.5	153
1227	10.618	1	1	2	4	1	4	1	2	1	17	12	4	3	2	17	3	2	1	6	4	5	18	0	3	1	1	1	4	3	2	2	2	1	1	10	1	12	2	8	2	6	2	3	4	14.6384	15.8904	47.1	163.4
1228	10.618	1	1	2	4	1	4	1	2	1	13	13	4	3	1	13	4	1	2	7	8	6	7	3	4	1	1	1	3	3	2	2	2	1	1	10	3	12	2	9	2	9	3	4	2	14.9836	16.2356	76.1	177.6
1229	10.618	1	1	2	4	1	4	2	2	1	17	17	3	3	1	17	3	4	1	7	4	6	2	0	2	1	1	1	3	3	2	2	2	2	1	5	1	13	1	6	2	6	2	3	4	14.4548	15.7068	83.1	164.5
1230	10.618	1	1	2	4	2	4	2	2	1	17	21	3	3	2	17	3	1	2	3	3	3	4	3	2	1	1	1	3	3	2	2	2	1	4	5	1	15	1	6	2	6	2	3	4	14.1452	15.3973	57.6	150.6
1231	10.618	1	1	2	4	1	4	2	2	1	13	8	5	4	2	12	4	1	1	4	2	3	19	3	5	6	1	1	3	3	2	2	2	2	1	5	3	3	5	18	4	11	4	4	2	14.8082	16.0603	109.4	169.2
1232	10.618	1	1	2	4	1	4	2	2	1	13	15	4	7	1	15	4	2	1	5	4	4	2	0	2	1	1	1	4	3	2	2	2	1	1	5	2	15	1	6	2	8	3	4	3	14.7562	16.0082	52.3	153.8
1233	10.618	1	1	2	4	1	4	1	2	1	16	13	3	3	1	13	3	1	2	4	2	3	2	0	3	1	1	1	4	3	2	2	2	1	1	10	3	15	1	7	2	8	3	3	3	14.7479	16	56.8	165.1
1234	10.618	1	1	2	4	1	4	2	2	1	6	3	4	4	1	3	4	1	2	4	2	3	27	0	3	6	1	1	4	3	2	2	2	1	6	5	5	3	5	16	4	13	5	4	1	15.1616	16.4137	51.4	157.3
1235	10.618	1	1	2	4	1	4	1	2	1	17	9	3	3	2	17	3	2	1	5	5	6	2	3	3	1	1	1	3	3	2	2	2	1	1	7	1	8	3	9	2	6	2	3	4	14.789	16.0411	55.6	162.6
1236	10.618	1	1	2	4	1	4	2	2	1	10	15	3	7	1	15	3	2	1	5	3	4	2	3	2	1	1	1	4	3	2	2	2	1	1	10	2	11	2	7	2	7	3	3	4	14.2959	15.5479	63.3	155
1237	10.618	1	1	2	4	1	4	2	2	1	12	15	3	7	1	15	3	1	2	4	3	3	2	0	3	1	1	1	3	3	2	2	2	1	1	5	2	8	3	9	2	7	3	3	4	14.7973	16.0493	66.7	164.7
1238	10.618	1	1	2	4	1	4	2	2	1	13	12	6	3	2	13	3	0	0	4	4	5	3	3	4	1	1	1	4	3	2	2	2	1	1	5	3	3	5	12	3	9	3	3	3	14.2685	15.5205	53.9	160.8
1239	10.618	1	1	2	4	1	4	2	2	1	12	12	3	7	1	12	3	2	3	6	5	4	26	3	3	3	1	1	3	3	2	2	2	1	1	7	3	15	1	9	2	8	3	3	3	14.1562	15.4082	58.3	159.4
1240	10.618	1	1	2	4	1	4	1	2	1	12	12		3	2	12	3	0	0	2	2	2	12	3	3	1	1	1	4	3	2	2	2	1	4	5	3	3	5	11	3	9	3	3	3	15.1918	16.4438	114.2	174.6
1241	10.618	1	1	2	4	1	4	1	2	1	15	12	3	3	1	12	3	1	2	4	2	3	2	4	3	1	1	1	3	3	2	2	2	1	6	10	3	15	1	7	2	8	3	3	3	14.5479	15.8	65.8	171
1242	10.618	1	1	2	4	2	4	2	2	1	8	8	4	5	1	8	4	2	3	3	2	2	1	0	3	1	1	1	3	3	2	2	2	1	1	5	4	8	3	9	2	10	4	4	2	14.2904	15.5425	51.3	156.3
1243	10.618	1	1	2	4	1	4	2	2	1	8	13	3	4	1	13	3	1	2	4	2	3	2	3	3	6	1	1	4	3	2	2	2	1	1	5	3	6	4	15	3	9	3	3	3	14.8877	16.1397	66.9	157.5
1244	10.618	1	1	2	4	1	4	1	2	1	10	12	4	7	1	12	4	2	2	2	3	3	4	0	3	1	1	1	4	3	2	2	2	1	4	10	3	10	2	8	2	9	3	4	2	14.789	16.0411	90.3	170.9
1245	10.512	1	1	2	12	1	12	1	2	3	17	17	3	3	1	17	3	1	2	4	2	4	2	3	2	1	1	1	4	3	2	2	2	1	1	7	1	15	1	6	2	6	2	3	4	14.7479	16.0082	81.8	175.7
1246	10.512	1	1	2	12	1	12	2	6	3	20	15	3	3	1	15	3	1	2	5	3	4	7	0	2	1	1	1	4	3	2	2	2	1	1	5	2	15	1	6	2	7	3	3	4	10.3808	11.6411	56.1	149.8
1247	9.042	1	1	3	13	1	19	2	6	3	17	17	2	2	1	17	2	1	2	5	4	4	7	3	2	1	1	1	3	3	2	2	2	1	1	7	1	15	1	6	2	5	2	2	5	10.6384	11.926	37.9	150.4
1248	8.815	1	1	1	11			2	2	3																																				15.8027	17.0904	76.5	165.5
1249	8.93	1	1	1	16			2	2	1																																				14.1918
1250	8.93	1	1	1	16	1	1	2	2	1	12	12	3	3	1	12	3	2	1	5	3	4	2	3	4	6	1	1	4	3	2	2	2	1	1	5	3	7	3	15	3	9	3	3	3	15.0877	16.8466	70.3	162.5
1251	8.93	1	1	1	16	2	7	2	2	1	12	13	3	3	2	12	3	2	1	5	3	4	14	3	3	2	1	1	3	3	2	2	2	1	4	5	3	9	3	10	2	8	3	3	3	14.8767	16.6164	51.7	155.7
1252	8.93	1	1	1	16	1	30	2	2	1	15	15	3	7	1	15	3	0	0	5	5	3	69	1	3	6	1	1	3	3	2	2	2	2	1	5	2	9	3	14	3	8	3	3	4	14.4822	16.2411	81.2	171.1
1253	8.93	1	1	1	16	1	1	2	2	1	12	15	4	7	1	15	4	1	1	4	3	3	2	3	3	1	1	1	4	3	2	2	2	1	1	5	2	10	2	8	2	8	3	4	3	14.9836	16.7233	51.7	156.6
1254	8.93	1	1	1	16	1	15	2	2	1	12	12	4	7	1	12	4	4	2	5	4	4	2	3	4	1	1	1	4	3	2	2	2	1	1	5	3	15	1	8	2	9	3	4	2	14.0877	15.8466	59.8	168.7
1255	8.93	1	1	1	16	1	2	2	2	1	12	12	3	7	1	12	3	2	2	4	4	5	2	3	3	1	1	1	3	3	2	2	2	1	1	5	3	8	3	9	2	8	3	3	3	14.6027	16.3425	84.6	167.6
1256	8.93	1	1	1	16	1	3	2	2	1	8	12	3	7	1	12	3	3	4	4	2	3	2	4	3	1	1	1	4	3	2	2	2	1	1	10	3	15	1	7	2	8	3	3	3	14.2932	16.0521	57.1	156.2
1257	8.93	1	1	1	16	1	15	2	2	1	12	12	4	7	1	12	4	2	3	6	2	4	26	3	3	1	1	1	4	3	2	2	2	1	1	5	3	3	5	11	3	10	4	4	2	14.8466	16.5863	53.1	160.9
1258	8.93	1	1	1	16	1	15	2	2	1	12	12	4	3	1	12	4	1	1	4	3	3	2	4	3	1	1	1	4	2	2	2	2	1	1	10	3	14	1	7	2	9	3	4	2	14.6904	16.4301	51.5	150.6
1259	8.93	1	1	1	16	1	2	2	2	1	12	12	4	7	2	12	4	3	1	5	3	3	14	3	3	2	1	1	3	3	2	2	2	1	4	10	3	4	4	11	3	10	4	4	2	14.7452	16.4849	50	143.5
1260	8.93	1	1	1	16	1	1	2	2	1	9	11	4	4	2	9	4	1	1	6	3	3	13	3	3	2	1	1	3	3	2	2	2	1	5	5	4	14	1	8	2	10	4	4	2	14.2795	16.0384	51.9	153.9
1261	8.93	1	1	1	16	2	1	2	2	1	8	12	3	4	1	12	3	2	1	5	3	4	2	1	3	2	1	1	3	3	2	1	2	1	1	5	3	15	1	8	2	8	3	3	3	14.5288	16.2877	69.2	167
1262	8.93	1	1	1	16	1	5	2	2	1	12	2	4	5	2	12	4	4	4	4	3	3	2	2	3	2	1	1	3	3	2	2	2	1	6	5	3	3	5	12	3	10	4	4	2	14.8877	16.6466	49.8	152
1263	8.93	1	1	1	16	1	1	2	2	1	12	10	4	7	1	10	4	2	2	5	3	4	2	3	4	6	1	1	3	3	2	1	2	2	1	5	4	2	5	17	4	12	4	4	2	14.9699	16.7288	60.1	161
1264	8.93	1	1	1	16	1	38	2	2	1	12	12	4	7	1	12	4	2	1	5	3	4	2	3	3	2	1	1	4	3	2	2	2	1	1	5	3	3	5	12	3	10	4	4	2	14.2548	15.9945	53.2	157.3
1265	8.93	1	1	1	16	1	10	2	2	2	8	11	4	7	1	11	4	4	4	4	5	5	7	1	4	1	1	1	4	3	2	2	2	2	2	5	4	15	1	8	2	10	4	4	2	14.8192	16.5589	62.7	153.2
1266	8.93	1	1	1	16	1	5	2	2	1	7	12	3	7	1	12	3	2	2	4	3	3	2	3	3	1	1	1	3	3	2	2	2	1	1	10	3	9	3	9	2	8	3	3	3	14.4959	16.2548	80.1	147.6
1267	8.93	1	1	1	16	2	18	2	2	1	13	12	2	5	1	12	2	0	1	2	2	2	24	3	2	2	1	1	3	3	2	2	2	2	2	7	3	14	1	7	2	7	3	2	4	15.4575	17.2164	53.5	154.2
1268	8.93	1	1	1	16			2	2	1																																				14.8055
1269	8.93	1	1	1	16	1	15	2	2	1	8	12	4	7	1	12	4	1	1	4	2	3	2	3	3	1	1	1	4	2	2	2	2	1	1	7	3	15	1	7	2	9	3	4	2	14.1342	15.8932	51.3	158.3
1270	8.93	1	1	1	16	1	38	2	2	1	10	8	4	4	1	8	4	2	2	4	3	3	2	3	4	1	1	1	3	3	2	2	2	1	1	5	4	12	2	9	2	10	4	4	2	14.5973	16.337	59.8	159.5
1271	8.93	1	1	1	16	1	15	2	2	1	9	13	5	4	1	13	5	1	2	4	2	3	2	3	4	1	1	1	4	3	2	2	2	1	1	5	3	6	4	11	3	11	4	5	2	14.874	16.6137	46.7	147.9
1272	8.93	1	1	1	16	1	2	2	2	1	10			4	2	10	4	1	2	3	5	5	4	3	4	1	1	1	3	3	2	2	2	1	8	5	4	7	3	10	2	10	4	4	2	14.9178	16.6767	77.3	162.3
1273	8.93	1	1	1	16	1	10	2	2	1	11	7	4	7	1	7	4	3	1	6	5	5	2	3	4	2	1	1	4	2	2	2	2	1	1	5	5	12	2	10	2	11	4	4	1	15.7397	17.4795	58.5	156.1
1274	8.93	1	1	1	16	1	36	2	2	2	10	15	3	5	2	10	5	9	8	5	4	5	2	3	3	2	1	1	4	3	2	2	2	1	6	12	4	10	2	9	2	11	4	5	2	14.6932	16.4329	54.3	152.6
1275	8.93	1	1	1	16	1	15	2	2	1	14	12	3	3	2	14	3	2	1	5	3	4	2	3	3	1	1	1	4	3	2	2	2	1	1	5	2	15	1	7	2	7	3	3	3	14.0932	15.8329	72.3	155.2
1276	8.93	1	1	1	16	1	10	2	2	1		14	3		6	11	5	1	1	8	6	7	24	1	4	1	1	1	4	3	2	2	2	2	5	5	4	5	4	11	3	12	4	5	2	14.474	16.2137	57.6	158.8
1277	8.93	1	1	1	16	1	38	2	2	1	13			3	2	13	3	1		4	5	4	19	1	3	1	1	1	3	3	2	2	2	1	5	5	3	6	4	10	2	8	3	3	3	14.3589	16.0986	75.6	168.2
1278	8.93	1	1	1	16	2	33	2	2	1	8	8	4	4	1	8	4	1	2	3	3	2	1	3	3	1	1	1	4	3	2	2	2	1	6	5	4	11	2	8	2	10	4	4	2	14.9534	16.6932	65.9	162.1
1279	8.93	1	1	1	16			2	2	1																																				15.3644
1280	8.93	1	1	1	16	1	15	2	2	1	13	10	3	3	2	13	3	1	2	3	3	2	1	3	3	1	1	1	4	2	2	2	2	1	1	5	3	3	5	11	3	9	3	3	3	14.663	16.4219	55.2	160.7
1281	8.93	1	1	1	16	1	15	2	2	1	12	12	3	4	2	12	4	1	2	4	3	3	2	3	3	1	1	1	3	3	2	2	2	1	1	7	3	15	1	7	2	9	3	4	2	14.389	16.1288	48.9	157.2
1282	8.93	1	1	1	16	1	27	2	2	1	8	12	5	7	1	12	5	2	3	6	2	3	9	2	2	1	1	1	3	3	2	2	2	1	1	10	3	15	1	6	2	10	4	5	2	14.0521	15.7918	41	155.6
1283	8.93	1	1	1	16	1	5	2	2	1	12	12	4	4	1	12	4	0	0	6	5	5	70	3	3	1	1	1	3	3	2	2	2	1	1	5	3	12	2	8	2	9	3	4	2	14.9068	16.6466	52.4	161.1
1284	8.93	1	1	1	16	2	30	2	2	1	12	12	4	4	1	12	4	1	1	4	3	3	2	3	3	1	1	1	4	3	2	2	2	1	1	7	3	8	3	9	2	9	3	4	2	14.7753	16.5151	48.1	156
1285	8.93	1	1	1	16	1	23	2	2	1	13	13	3	5	1	13	3	1	2	4	3	3	2	3	4	1	1	1	4	3	2	2	2	1	1	7	3	11	2	9	2	8	3	3	3	14.5863	16.326	48.9	160.5
1286	8.93	1	1	1	16	1	31	2	2	1	14	14	3	7	1	14	3	1	1	4	3	3	2	3	2	1	1	1	4	3	2	2	2	1	1	7	2	15	1	6	2	7	3	3	3	14.0192	15.7589	70.9	156
1287	8.93	1	1	1	16	1	3	2	2	1	12	8	4	7	1	8	4	4	3	5	3	4	2	1	3	1	1	1	3	3	2	2	2	1	1	5	4	11	2	8	2	10	4	4	2	14.6356	16.3753	45.1	154
1288	8.93	1	1	1	16	1	7	2	2	1	16	17	2	4	2	16	3	2	1	4	3	4	4	3	3	6	1	1	4	3	2	2	2	1	5	5	2	6	4	15	3	8	3	3	4	14.7616	16.5205	71.7	165.4
1289	8.93	1	1	1	16	1	33	2	2	1	12	12	4	4	2	12	4	1	1	6	3	4	33	3	4	2	1	1	4	3	2	2	2	2	4	5	3	6	4	12	3	10	4	4	2	14.8411	16.5808	53.9	153.1
1290	8.93	1	1	1	16	1	12	2	2	1	12	12	3	4	1	12	3	2	1	5	4	4	2	3	3	1	1	1	4	3	2	2	2	1	6	5	3	15	1	7	2	8	3	3	3	14.6356	16.3753	60.1	161.3
1291	8.93	1	1	1	16	1	31	2	2	1	14	10	4	4	7	15	3	4	5	2	2	2	36	3	3	1	1	1	3	3	2	2	2	1	4	5	2	7	3	9	2	7	3	3	4	14.8274	16.5863	64.5	165.1
1292	8.93	1	1	1	16			2	2	1																																				14.8137
1293	8.93	1	1	1	16	1	4	2	2	1	13	12	4	4	2	13	4	4	3	3	2	3	4	3	6	6	1	1	4	2	2	2	2	1	2	5	3	1	5	19	4	11	4	4	2	14.4164	16.1562	51.6	153.5
1294	8.93	1	1	1	16	1	8	2	2	1	12	13	4	4	1	13	4	1	1	4	3	3	2	3	3	1	1	1	3	3	2	2	2	1	1	7	3	15	1	7	2	9	3	4	2	14.8932	16.6521	51.3	149
1295	8.93	1	1	1	16	1	5	2	2	1	12	12	4	4	2	12	4	0	0	7	4	7	23	3	3	6	1	1	4	3	2	2	2	1	1	12	3	10	2	13	3	10	4	4	2	14.1918	15.9315	51.6	158
1296	8.93	1	1	1	16	1	15	2	2	1	12	12	4	7	1	12	4	2	1	5	4	4	2	3	4	1	1	1	3	3	2	2	2	1	1	5	3	9	3	10	2	9	3	4	2	15.1479	16.9068	67.8	159.7
1297	8.93	1	1	1	16	2	22	2	2	2	15			4	2	15	4	3	2	5	3	4	4	3	3	1	1	1	4	3	2	2	2	1	5	5	2	3	5	11	3	9	3	4	3	14.8548	16.5945	63.1	157.2
1298	8.93	1	1	1	16	1	31	2	2	1	12	17	3	7	1	17	3	1	1	4	2	4	2	3	2	1	1	1	3	2	2	2	2	1	6	5	1	15	1	6	2	6	2	3	4	14.1096	15.8685	58.7	161
1299	8.93	1	1	1	16	1	12	2	2	1	12	14	4	7	3	14	4	3	1	5	3	4	14	3	3	1	1	1	4	3	2	2	2	1	4	7	2	14	1	7	2	8	3	4	2	14.4438	16.1836	63.3	162.3
1300	8.93	1	1	1	16	1	17	2	2	2	13	12	4	7	1	12	4	3	4	5	3	3	2	3	3	1	1	1	4	3	2	2	2	1	1	5	3	3	5	11	3	10	4	4	2	14.7507	16.4904	50.6	162
1301	8.93	1	1	1	16	1	10	2	2	2	10	12		4	2	10	4	1	2	3	2	2	4	3	3	6	1	1	3	3	2	2	2	1	5	5	4	0	6	17	4	12	4	4	2	14.7562	16.4959	61.6	155.6
1302	8.93	1	1	1	16	1	14	2	2	1	13	12	3	7	1	12	3	4	2	6	4	5	12	3	3	1	1	1	3	3	2	2	2	1	1	5	3	15	1	7	2	8	3	3	3	14.5315	16.2712	58.7	164.1
1303	8.93	1	1	1	16	1	42	2	2	2	12	13	4	4	1	13	4	1	2	4	3	3	2	3	3	6	1	1	3	3	2	2	2	1	1	5	3	11	2	13	3	10	4	4	2	15.1205	16.8603	56	160.9
1304	8.93	1	1	1	16			2	2	2																																				14.8795
1305	8.93	1	1	1	16	2	22	2	2	2	15	15	2	7	1	15	2	2	1	5	3	4	2	1	2	2	1	1	3	3	2	2	2	1	1	7	2	15	1	7	2	6	2	2	4	14.6712	16.411	52.3	154.5
1306	8.93	1	1	1	16	1	7	2	2	1	12	12	4	4	1	12	4	3	4	5	3	4	2		3	1	1	1	4	3	2	2	2	1	1	5	3	3	5	11	3	10	4	4	2	14.6274	16.3671	47.7	158.9
1307	8.93	1	1	1	16	2	7	2	2	1	12	12	4	7	1	12	4	3	4	3	3	2	1	3	3	2	1	1	4	3	2	2	2	1	1	5	3	14	1	8	2	9	3	4	2	15.4795	17.2192	85.9	162.4
1308	8.93	1	1	1	16	2	6	2	2	1	13			3	2	13	3	1	1	3	3	4	4	3	3	1	1	1	3	3	2	2	2	1	5	7	3	7	3	9	2	8	3	3	3	14.3781	16.1178	49.3	158.1
1309	8.93	1	1	1	16	1	31	2	2	1	10	17	2	7	1	17	2	2	2	5	3	4	2	3	2	1	1	1	3	3	2	2	2	1	1	7	1	15	1	6	2	5	2	2	5	14.7041	16.4822	58.5	154.5
1310	8.93	1	1	1	16	1	15	2	2	2	12	12	3	3	1	12	3	1	1	4	3	3	4	3	3	1	1	1	3	3	2	2	2	1	1	7	3	15	1	7	2	8	3	3	3	14.6274	16.3671	49	159.5
1311	8.93	1	1	1	16	2	25	2	2	1	12	8	3	4	1	8	4	0	0	3	2	2	1	3	3	2	1	1	3	3	2	2	2	1	1	5	4	7	3	10	2	10	4	4	2	14.5151	16.2548	54	143.8
1312	8.93	1	1	1	16	1	1	2	2	1	12	12	3	7	1	12	3	2	3	5	6	5	2	3	3	1	1	1	4	3	2	2	2	1	1	7	3	15	1	7	2	8	3	3	3	14.8658	16.6438	58	157
1313	8.93	1	1	1	16			2	2	1																																				14.1918
1314	8.93	1	1	1	16			2	2	1																																				14.9589
1315	8.93	1	1	1	16	1	3	2	2	1	6	13	3	7	1	13	3	3	2	4	3	6	2	3	3	1	1	1	4	3	2	2	2	1	1	7	3	14	1	7	2	8	3	3	3	14.811	16.5507	53.9	158.8
1316	8.93	1	1	1	16	1	19	2	2	2	13	12	4	4	2	13	4	1	1	4	2	3	2	3	6	2	1	1	4	3	2	2	2	1	1	10	3	7	3	13	3	10	4	4	2	14.8247	16.5644	55.9	166
1317	8.93	1	1	1	16			2	2	1																																				14.1863
1318	8.93	1	1	1	16	2	22	2	2	2	17	17	2	7	1	17	2	1	2	3	3	3	4	3	2	1	1	1	4	3	1	1	2	1	4	5	1	15	1	6	2	5	2	2	5	14.4904	16.2301	57.2	159.8
1319	8.93	1	1	1	16	1	9	2	2	1	8	12	4	7	1	12	4	3	2	6	3	5	50	3	3	3	1	1	3	3	2	2	2	2	6	5	3	3	5	13	3	10	4	4	2	14.7808	16.5205	56.8	152.6
1320	8.93	1	1	1	16			2	2	1																																				14.3616
1321	8.93	1	1	1	16	1	39	2	2	1	12	15	3	7	2	12	6	2	3	4	3	3	12	3	3	6	1	1	3	2	2	2	2	1	5	5	3	3	5	16	4	13	5	5	2	14.2493	15.989	55.7	166.1
1322	10.193	2	2	2	10			1	2	1																																				14.5507
1323	9.097	1	1	1	6	1	13	1	6	3	11	11																																		12.7534
1324	9.097	1	1	1	6	1	13	2	6	3																																				10.0877
1325	9.298	3	3	1	1			1	6	1																																				11.0904
1326	10.618	1	1	2	4			1	2	1																																				14.8493
1327	10.618	1	1	2	4			2	2	1																																				14.1397
1328	10.618	1	1	2	4			1	5	1																																				10.3096
1329	10.618	1	1	2	4			2	2	1																																				14.0986
1330	10.618	1	1	2	4			2	2	1																																				14.3288
1331	9.584	3	3	2	15			1	2	3																																				15.6466
1332	8.485	1	1	1	9	1	13	1	2	1	17	17	1	2	2	17	2	3	1	4	3	3	12	3	2	1	1	1	3	3	2	2	2	1	4	7	1	10	2	7	2	5	2	2	5	14.9589
1333	8.485	1	1	1	9	1	3	1	2	1	12	12	4	4	1	12	4	1	1	4	3	3	2	3	3	1	1	1	4	3	2	2	2	1	1	5	3	11	2	8	2	9	3	4	2	14.4
1334	8.485	1	1	1	9	1	15	1	2	1	12	12	3	7	1	12	3	1	1	4	3	3	2	3	3	1	1	1	3	3	2	2	2	1	1	10	3	15	1	7	2	8	3	3	3	14.9671
1335	8.485	1	1	1	9			1	2	1																																				15.1945
1336	8.485	1	1	1	9	1	14	1	2	1	12	12	4	7	1	12	4	1		4	3	4	2	3	3	2	1	1	4	3	2	2	2	1	1	7	3	7	3	10	2	9	3	4	2	14.8082
1337	8.485	1	1	1	9	2	31	1	2	1	8	12	4	7	1	12	4		2	4	2	3	2	3	3	1	1	1	3	3	2	2	2	1	6	5	3	9	3	9	2	9	3	4	2	14.863
1338	8.485	1	1	1	9			1	2	1																																				14.5205
1339	8.485	1	1	1	9			1	2	1																																				12.7425
1340	8.485	1	1	1	9	1	17	1	2	1	12	12	4	4	2	12	4	2	1	5	2	4	19	3	3	6	1	1	4	3	2	2	2	1	2	5	3	11	2	13	3	10	4	4	2	14.8877
1341	8.485	1	1	1	9	1	31	1	2	1	12	12	4	4	2	12	4	0	0	7	3	6	31	3	3	1	1	1	3	3	2	2	2	1	5	5	3	6	4	10	2	9	3	4	2	15.0685
1342	9.228	2	2	3	6			1	2	1																																				16.5507
1343	8.833	1	1	2	14			1	6	3																																				10.874
1344	9.947	1	1	2	3			1	2	3																																				15.0329
1345	26.15	3	2	2	4			2	6	3																																				11.0247
1346	9.865	3	3	1	3			2	2	3																																				14.7726
1347	9.865	3	3	1	3			1	6	3																																				10.5507
1348	9.865	3	3	1	3			2	2	3																																				16.0438
1349	9.865	3	3	1	3			2	6	3																																				10.663
1350	9.91	2	2	2	2	1	3	2	6	1	12	15	4	4	1	15	4																				2					7	3	4	3	10.2959
1351	10.095	3	3	1	7			2	6	1	12	13	4	7	1	13	4																				3					8	3	4	2	11.7808
1352	10.095	3	3	1	7			1	6	1	8	8	4	4	1	8	4																				4					9	3	4	2	12.2548
1353	9.95	3	2	2	2			2	2	1																																				14.2959
[truncated: 181 more columns]
